# Supplementary material for: 3-Acetyl-1-(2,6-dichloro­phen­yl)thio­urea
Source: Acta Crystallogr Sect E Struct Rep Online. 2012 Jul 4;68(Pt 8):o2307. doi: 10.1107/S160053681202925X (PMC3414177; doi:10.1107/S160053681202925X)
Supplement: Supplementary file 1 [file e-68-o2307-sup1.cif]

##############################################################################
#                                                                            #
# This CIF contains the data in a paper accepted for publication in          #
# Acta Crystallographica Section E. It conforms to the requirements of       #
# Notes for Authors for Acta Crystallographica Section E, and has been       #
# peer reviewed under the auspices of the IUCr Commission on Journals.       #
#                                                                            #
# Full details of the Crystallographic Information File format               #
# are given in the paper "The Crystallographic Information File (CIF):       #
# a New Standard Archive File for Crystallography" by S. R. Hall, F. H.      #
# Allen and I. D. Brown [Acta Cryst. (1991), A47, 655-685].                  #
#                                                                            #
# The current version of the core CIF dictionary is obtainable from          #
# ftp://ftp.iucr.org/pub/cif_core.dic.                                       #
#                                                                            #
# Software is freely available for graphical display of the structure(s)     #
# in this CIF. For information consult the CIF software page                 #
# http://www.iucr.org/resources/cif/software.                                #
#                                                                            #
# This file may be used for bona fide research purposes within the           #
# scientific community so long as proper attribution is given to the journal # 
# article from which it was obtained.                                        #
#                                                                            #
##############################################################################
data_I
_audit_creation_method     SHELXL-97
_chemical_name_systematic
;
3-Acetyl-1-(2,6-dichlorophenyl)thiourea
;
_chemical_name_common     ?
_chemical_formula_moiety     'C9 H8 Cl2 N2 O S'
_chemical_formula_sum     'C9 H8 Cl2 N2 O S'
_chemical_formula_iupac     'C9 H8 Cl2 N2 O S'
_chemical_formula_weight     263.13
_chemical_melting_point     ?
_symmetry_cell_setting     triclinic
_symmetry_space_group_name_H-M     'P -1'
_symmetry_space_group_name_HALL     '-P 1'
loop_
    _symmetry_equiv_pos_as_xyz
    'x, y, z'
    '-x, -y, -z'
_cell_length_a     7.7290(10)
_cell_length_b     8.0470(10)
_cell_length_c     10.0150(10)
_cell_angle_alpha     88.050(10)
_cell_angle_beta     76.390(10)
_cell_angle_gamma     66.570(10)
_cell_volume     554.24(11)
_cell_formula_units_Z     2
_cell_measurement_reflns_used     2085
_cell_measurement_theta_min     2.76
_cell_measurement_theta_max     27.65
_cell_measurement_temperature     293(2)
_exptl_crystal_description     plate
_exptl_crystal_colour     'dark yellow'
_exptl_crystal_size_max     0.44
_exptl_crystal_size_mid     0.44
_exptl_crystal_size_min     0.04
_exptl_crystal_density_diffrn     1.577
_exptl_crystal_density_meas     ?
_exptl_crystal_density_method     'not measured'
_exptl_crystal_F_000     268
_exptl_absorpt_coefficient_mu     0.746
_exptl_absorpt_correction_type     multi-scan
_exptl_absorpt_process_details
;
(CrysAlis RED; Oxford Diffraction, 2009)
;
_exptl_absorpt_correction_T_min     0.7348
_exptl_absorpt_correction_T_max     0.9708
_exptl_special_details
;
Absorption correction: CrysAlis RED (Oxford Diffraction, 2009)
Empirical absorption correction using spherical harmonics,
implemented in SCALE3 ABSPACK scaling algorithm.
;
_diffrn_ambient_temperature     293(2)
_diffrn_radiation_type     MoK\a
_diffrn_radiation_wavelength     0.71073
_diffrn_radiation_source     'fine-focus sealed tube'
_diffrn_radiation_monochromator     graphite
_diffrn_measurement_device_type
;
Oxford Diffraction Xcalibur diffractometer with a Sapphire CCD detector
;
_diffrn_measurement_method
;
Rotation method data acquisition using omega and phi scans.
;
_diffrn_detector_area_resol_mean     ?
_diffrn_reflns_number     3638
_diffrn_reflns_av_R_equivalents     0.0130
_diffrn_reflns_av_sigmaI/netI     0.0208
_diffrn_reflns_theta_min     2.76
_diffrn_reflns_theta_max     26.37
_diffrn_reflns_theta_full     26.37
_diffrn_measured_fraction_theta_max     0.988
_diffrn_measured_fraction_theta_full     0.988
_diffrn_reflns_limit_h_min     -9
_diffrn_reflns_limit_h_max     9
_diffrn_reflns_limit_k_min     -10
_diffrn_reflns_limit_k_max     9
_diffrn_reflns_limit_l_min     -7
_diffrn_reflns_limit_l_max     12
_diffrn_standards_number     0
_refine_special_details
;
Refinement of <i>F</i>^2^ against ALL reflections. The weighted <i>R</i>-factor
<i>wR</i> and goodness of fit <i>S</i> are based on <i>F</i>^2^, conventional
<i>R</i>-factors <i>R</i> are based on <i>F</i>, with <i>F</i> set to zero for
negative <i>F</i>^2^. The threshold expression of <i>F</i>^2^ >
\s(<i>F</i>^2^) is used only for calculating <i>R</i>-factors(gt) <i>etc</i>.
and is not relevant to the choice of reflections for refinement.
<i>R</i>-factors based on <i>F</i>^2^ are statistically about twice as large
as those based on <i>F</i>, and <i>R</i>- factors based on ALL data will be
even larger.
;
_reflns_number_total     2232
_reflns_number_gt     1930
_reflns_threshold_expression     I>2\s(I)
_refine_ls_structure_factor_coef     Fsqd
_refine_ls_matrix_type     full
_refine_ls_R_factor_all     0.0445
_refine_ls_R_factor_gt     0.0366
_refine_ls_wR_factor_gt     0.0893
_refine_ls_wR_factor_ref     0.0947
_refine_ls_goodness_of_fit_ref     1.086
_refine_ls_restrained_S_all     1.087
_refine_ls_number_reflns     2232
_refine_ls_number_parameters     143
_refine_ls_number_restraints     3
_refine_ls_hydrogen_treatment     mixed
_refine_ls_weighting_scheme     calc
_refine_ls_weighting_details
         'calc w=1/[\s^2^(Fo^2^)+(0.0423P)^2^+0.2588P] where P=(Fo^2^+2Fc^2^)/3'
_atom_sites_solution_hydrogens     geom
_atom_sites_solution_primary     direct
_atom_sites_solution_secondary     difmap
_refine_ls_shift/su_max     0.005
_refine_ls_shift/su_mean     0.000
_refine_diff_density_max     0.303
_refine_diff_density_min     -0.365
_refine_ls_extinction_method     none
_refine_ls_extinction_coef     ?
loop_
    _atom_type_symbol
    _atom_type_description
    _atom_type_scat_dispersion_real
    _atom_type_scat_dispersion_imag
    _atom_type_scat_source
    'C' 'C' 0.0033 0.0016
                         'International Tables Vol C Tables 4.2.6.8 and 6.1.1.4'
    'H' 'H' 0.0000 0.0000
                         'International Tables Vol C Tables 4.2.6.8 and 6.1.1.4'
    'N' 'N' 0.0061 0.0033
                         'International Tables Vol C Tables 4.2.6.8 and 6.1.1.4'
    'O' 'O' 0.0106 0.0060
                         'International Tables Vol C Tables 4.2.6.8 and 6.1.1.4'
    'Cl' 'Cl' 0.1484 0.1585
                         'International Tables Vol C Tables 4.2.6.8 and 6.1.1.4'
    'S' 'S' 0.1246 0.1234
                         'International Tables Vol C Tables 4.2.6.8 and 6.1.1.4'
_computing_data_collection
;
CrysAlis CCD (Oxford Diffraction, 2009)
;
_computing_cell_refinement
;
CrysAlis CCD (Oxford Diffraction, 2009)
;
_computing_data_reduction
;
CrysAlis RED (Oxford Diffraction, 2009)
;
_computing_structure_solution     'SHELXS97 (Sheldrick, 2008)'
_computing_structure_refinement     'SHELXL97 (Sheldrick, 2008)'
_computing_molecular_graphics     'PLATON (Spek, 2009)'
_computing_publication_material     'SHELXL97 (Sheldrick, 2008)'
loop_
    _atom_site_type_symbol
    _atom_site_label
    _atom_site_fract_x
    _atom_site_fract_y
    _atom_site_fract_z
    _atom_site_U_iso_or_equiv
    _atom_site_adp_type
    _atom_site_calc_flag
    _atom_site_refinement_flags
    _atom_site_occupancy
    _atom_site_symmetry_multiplicity
    _atom_site_disorder_assembly
    _atom_site_disorder_group
    C C1 0.0838(3) 0.5813(3) 0.14414(19) 0.0322(4) Uani d . 1 1 . .
    C C2 0.2043(3) 0.5857(3) 0.0189(2) 0.0359(5) Uani d . 1 1 . .
    C C3 0.3407(3) 0.4272(3) -0.0553(2) 0.0447(6) Uani d . 1 1 . .
    H H3 0.4218 0.4319 -0.1389 0.054 Uiso calc R 1 1 . .
    C C4 0.3548(3) 0.2629(3) -0.0042(3) 0.0488(6) Uani d . 1 1 . .
    H H4 0.4466 0.1563 -0.0537 0.059 Uiso calc R 1 1 . .
    C C5 0.2355(4) 0.2534(3) 0.1192(3) 0.0465(6) Uani d . 1 1 . .
    H H5 0.2449 0.1416 0.1525 0.056 Uiso calc R 1 1 . .
    C C6 0.1012(3) 0.4131(3) 0.1927(2) 0.0374(5) Uani d . 1 1 . .
    C C7 -0.0252(3) 0.8408(3) 0.30587(19) 0.0300(4) Uani d U 1 1 . .
    C C8 -0.3676(3) 1.0659(3) 0.3506(2) 0.0356(5) Uani d . 1 1 . .
    C C9 -0.4980(3) 1.2494(3) 0.4221(3) 0.0524(6) Uani d . 1 1 . .
    H H9A -0.4576 1.3397 0.3769 0.079 Uiso calc R 1 1 . .
    H H9B -0.4901 1.2490 0.5164 0.079 Uiso calc R 1 1 . .
    H H9C -0.6296 1.2768 0.4187 0.079 Uiso calc R 1 1 . .
    N N1 -0.0603(2) 0.7439(2) 0.21891(17) 0.0342(4) Uani d D 1 1 . .
    H H1N -0.175(3) 0.782(3) 0.210(2) 0.041 Uiso d D 1 1 . .
    N N2 -0.1818(2) 0.9960(2) 0.36945(17) 0.0349(4) Uani d D 1 1 . .
    H H2N -0.156(3) 1.053(3) 0.426(2) 0.042 Uiso d D 1 1 . .
    O O1 -0.4216(2) 0.9862(2) 0.28007(18) 0.0530(5) Uani d . 1 1 . .
    Cl Cl1 0.18527(10) 0.79226(8) -0.04530(6) 0.05449(19) Uani d . 1 1 . .
    Cl Cl2 -0.04629(11) 0.40151(9) 0.34891(6) 0.0607(2) Uani d . 1 1 . .
    S S1 0.19132(8) 0.78798(8) 0.33840(6) 0.04599(18) Uani d U 1 1 . .
loop_
    _atom_site_aniso_label
    _atom_site_aniso_U_11
    _atom_site_aniso_U_22
    _atom_site_aniso_U_33
    _atom_site_aniso_U_12
    _atom_site_aniso_U_13
    _atom_site_aniso_U_23
    C1 0.0283(9) 0.0309(10) 0.0335(10) -0.0061(8) -0.0087(8) -0.0104(8)
    C2 0.0328(10) 0.0362(11) 0.0355(10) -0.0091(9) -0.0099(8) -0.0045(8)
    C3 0.0327(11) 0.0510(14) 0.0374(11) -0.0048(10) -0.0038(9) -0.0144(10)
    C4 0.0393(12) 0.0385(13) 0.0534(14) 0.0040(10) -0.0152(11) -0.0198(11)
    C5 0.0501(13) 0.0290(11) 0.0562(14) -0.0061(10) -0.0214(11) -0.0052(10)
    C6 0.0375(11) 0.0367(11) 0.0378(11) -0.0129(9) -0.0110(9) -0.0062(9)
    C7 0.0291(8) 0.0289(10) 0.0276(9) -0.0089(8) -0.0025(7) -0.0048(8)
    C8 0.0324(10) 0.0336(11) 0.0340(10) -0.0077(9) -0.0045(8) -0.0046(8)
    C9 0.0411(13) 0.0410(13) 0.0574(15) 0.0012(10) -0.0084(11) -0.0153(11)
    N1 0.0258(8) 0.0321(9) 0.0393(9) -0.0054(7) -0.0070(7) -0.0125(7)
    N2 0.0315(9) 0.0324(9) 0.0353(9) -0.0067(7) -0.0066(7) -0.0131(7)
    O1 0.0351(8) 0.0514(10) 0.0654(11) -0.0058(7) -0.0162(8) -0.0201(8)
    Cl1 0.0596(4) 0.0476(4) 0.0521(4) -0.0206(3) -0.0080(3) 0.0075(3)
    Cl2 0.0744(5) 0.0573(4) 0.0485(4) -0.0325(3) -0.0004(3) 0.0009(3)
    S1 0.0299(3) 0.0539(4) 0.0455(3) -0.0060(2) -0.0090(2) -0.0226(3)
_geom_special_details
;
All e.s.d.'s (except the e.s.d. in the dihedral angle between two l.s. planes)
are estimated using the full covariance matrix. The cell e.s.d.'s are taken
into account individually in the estimation of e.s.d.'s in distances, angles
and torsion angles; correlations between e.s.d.'s in cell parameters are only
used when they are defined by crystal symmetry. An approximate (isotropic)
treatment of cell e.s.d.'s is used for estimating e.s.d.'s involving l.s.
planes.
;
loop_
    _geom_bond_atom_site_label_1
    _geom_bond_atom_site_label_2
    _geom_bond_site_symmetry_2
    _geom_bond_distance
    _geom_bond_publ_flag
    C1 C2 . 1.384(3) ?
    C1 C6 . 1.388(3) ?
    C1 N1 . 1.424(2) ?
    C2 C3 . 1.384(3) ?
    C2 Cl1 . 1.725(2) ?
    C3 C4 . 1.374(4) ?
    C3 H3 . 0.9300 ?
    C4 C5 . 1.377(4) ?
    C4 H4 . 0.9300 ?
    C5 C6 . 1.384(3) ?
    C5 H5 . 0.9300 ?
    C6 Cl2 . 1.730(2) ?
    C7 N1 . 1.329(2) ?
    C7 N2 . 1.385(2) ?
    C7 S1 . 1.664(2) ?
    C8 O1 . 1.211(2) ?
    C8 N2 . 1.376(3) ?
    C8 C9 . 1.503(3) ?
    C9 H9A . 0.9600 ?
    C9 H9B . 0.9600 ?
    C9 H9C . 0.9600 ?
    N1 H1N . 0.836(16) ?
    N2 H2N . 0.845(16) ?
loop_
    _geom_angle_atom_site_label_1
    _geom_angle_atom_site_label_2
    _geom_angle_atom_site_label_3
    _geom_angle_site_symmetry_1
    _geom_angle_site_symmetry_3
    _geom_angle
    _geom_angle_publ_flag
    C2 C1 C6 . . 118.15(18) ?
    C2 C1 N1 . . 121.29(19) ?
    C6 C1 N1 . . 120.50(18) ?
    C1 C2 C3 . . 121.2(2) ?
    C1 C2 Cl1 . . 119.41(15) ?
    C3 C2 Cl1 . . 119.43(18) ?
    C4 C3 C2 . . 119.3(2) ?
    C4 C3 H3 . . 120.4 ?
    C2 C3 H3 . . 120.4 ?
    C3 C4 C5 . . 121.1(2) ?
    C3 C4 H4 . . 119.4 ?
    C5 C4 H4 . . 119.4 ?
    C4 C5 C6 . . 118.8(2) ?
    C4 C5 H5 . . 120.6 ?
    C6 C5 H5 . . 120.6 ?
    C5 C6 C1 . . 121.4(2) ?
    C5 C6 Cl2 . . 118.92(18) ?
    C1 C6 Cl2 . . 119.64(15) ?
    N1 C7 N2 . . 115.94(17) ?
    N1 C7 S1 . . 124.10(15) ?
    N2 C7 S1 . . 119.95(14) ?
    O1 C8 N2 . . 122.41(18) ?
    O1 C8 C9 . . 122.4(2) ?
    N2 C8 C9 . . 115.21(18) ?
    C8 C9 H9A . . 109.5 ?
    C8 C9 H9B . . 109.5 ?
    H9A C9 H9B . . 109.5 ?
    C8 C9 H9C . . 109.5 ?
    H9A C9 H9C . . 109.5 ?
    H9B C9 H9C . . 109.5 ?
    C7 N1 C1 . . 123.48(17) ?
    C7 N1 H1N . . 116.3(16) ?
    C1 N1 H1N . . 120.3(16) ?
    C8 N2 C7 . . 128.23(17) ?
    C8 N2 H2N . . 117.7(16) ?
    C7 N2 H2N . . 114.0(16) ?
loop_
    _geom_torsion_atom_site_label_1
    _geom_torsion_atom_site_label_2
    _geom_torsion_atom_site_label_3
    _geom_torsion_atom_site_label_4
    _geom_torsion_site_symmetry_1
    _geom_torsion_site_symmetry_2
    _geom_torsion_site_symmetry_3
    _geom_torsion_site_symmetry_4
    _geom_torsion
    _geom_torsion_publ_flag
    C6 C1 C2 C3 . . . . -1.0(3) ?
    N1 C1 C2 C3 . . . . -178.23(18) ?
    C6 C1 C2 Cl1 . . . . 179.45(15) ?
    N1 C1 C2 Cl1 . . . . 2.2(3) ?
    C1 C2 C3 C4 . . . . 0.7(3) ?
    Cl1 C2 C3 C4 . . . . -179.70(17) ?
    C2 C3 C4 C5 . . . . 0.2(3) ?
    C3 C4 C5 C6 . . . . -0.8(3) ?
    C4 C5 C6 C1 . . . . 0.5(3) ?
    C4 C5 C6 Cl2 . . . . -179.01(17) ?
    C2 C1 C6 C5 . . . . 0.3(3) ?
    N1 C1 C6 C5 . . . . 177.63(19) ?
    C2 C1 C6 Cl2 . . . . 179.87(15) ?
    N1 C1 C6 Cl2 . . . . -2.8(3) ?
    N2 C7 N1 C1 . . . . 179.64(19) ?
    S1 C7 N1 C1 . . . . 0.7(3) ?
    C2 C1 N1 C7 . . . . -86.2(3) ?
    C6 C1 N1 C7 . . . . 96.6(2) ?
    O1 C8 N2 C7 . . . . 6.5(4) ?
    C9 C8 N2 C7 . . . . -172.7(2) ?
    N1 C7 N2 C8 . . . . -2.4(3) ?
    S1 C7 N2 C8 . . . . 176.56(17) ?
loop_
    _geom_hbond_atom_site_label_D
    _geom_hbond_atom_site_label_H
    _geom_hbond_atom_site_label_A
    _geom_hbond_site_symmetry_A
    _geom_hbond_distance_DH
    _geom_hbond_distance_HA
    _geom_hbond_distance_DA
    _geom_hbond_angle_DHA
    N1 H1N O1 . 0.836(16) 1.94(2) 2.631(2) 139(2)
    N2 H2N S1 2_576 0.845(16) 2.628(17) 3.4252(17) 158(2)
_iucr_refine_instructions_details
;
TITL SAT17M IN P-1
CELL  0.71073  7.72900  8.04700 10.01500 88.05000 76.39000 66.57000
ZERR 2  0.00100  0.00100  0.00100  0.01000  0.01000  0.01000
LATT 1
SFAC C H N O CL S
UNIT 18 16 4 2 4 2
PLAN 30
FMAP 2
SHEL 11 0.8
SIZE 0.44 0.44 0.04
L.S. 14
DELU 0.001 0.001 S1 C7
MPLA 6 C1 C2 C3 C4 C5 C6
MPLA 7 N1 C7 S1 N2 C8 O1 C9
DFIX 0.86 0.02 N1 H1N  N2 H2N
BOND $H
HTAB N1 O1
HTAB N2 S1_$1
EQIV $1 -X, -Y+2, -Z+1
CONF
ACTA
FVAR  6.39111
WGHT  0.04230   0.25880
C1    1 0.083785 0.581283 0.144141  11.000000 0.028350 0.030900 =
        0.033500 -0.010420 -0.008730 -0.006110
C2    1 0.204298 0.585665 0.018902  11.000000 0.032840 0.036200 =
        0.035460 -0.004460 -0.009890 -0.009070
C3    1 0.340677 0.427211 -0.055303  11.000000 0.032670 0.051000 =
        0.037390 -0.014360 -0.003800 -0.004770
AFIX 43
H3    2 0.421846 0.431923 -0.138855  11.000000 -1.200000
AFIX 0
C4    1 0.354818 0.262907 -0.004176  11.000000 0.039270 0.038540 =
        0.053430 -0.019750 -0.015230 0.004040
AFIX 43
H4    2 0.446573 0.156274 -0.053727  11.000000 -1.200000
AFIX 0
C5    1 0.235458 0.253396 0.119187  11.000000 0.050080 0.028960 =
        0.056250 -0.005160 -0.021410 -0.006140
AFIX 43
H5    2 0.244928 0.141590 0.152513  11.000000 -1.200000
AFIX 0
C6    1 0.101195 0.413109 0.192681  11.000000 0.037460 0.036710 =
        0.037770 -0.006200 -0.011030 -0.012940
C7    1 -0.025150 0.840783 0.305867  11.000000 0.029100 0.028870 =
        0.027590 -0.004770 -0.002540 -0.008850
C8    1 -0.367607 1.065862 0.350581  11.000000 0.032430 0.033600 =
        0.034040 -0.004600 -0.004490 -0.007680
C9    1 -0.497999 1.249404 0.422128  11.000000 0.041110 0.041040 =
        0.057390 -0.015290 -0.008370 0.001150
AFIX 137
H9A   2 -0.457254 1.339600 0.377156  11.000000 -1.500000
H9B   2 -0.490505 1.248844 0.516483  11.000000 -1.500000
H9C   2 -0.629522 1.277001 0.418444  11.000000 -1.500000
AFIX 0
N1    3 -0.060316 0.743853 0.218911  11.000000 0.025760 0.032110 =
        0.039300 -0.012450 -0.007020 -0.005380
H1N   2 -0.174621 0.782428 0.210455  11.000000 -1.200000
N2    3 -0.181786 0.995977 0.369448  11.000000 0.031520 0.032350 =
        0.035280 -0.013130 -0.006610 -0.006730
H2N   2 -0.156364 1.053275 0.425957  11.000000 -1.200000
O1    4 -0.421582 0.986203 0.280068  11.000000 0.035060 0.051400 =
        0.065400 -0.020070 -0.016160 -0.005760
CL1   5 0.185273 0.792256 -0.045303  11.000000 0.059600 0.047550 =
        0.052110 0.007460 -0.008030 -0.020570
CL2   5 -0.046293 0.401514 0.348914  11.000000 0.074420 0.057300 =
        0.048460 0.000940 -0.000380 -0.032470
S1    6 0.191324 0.787976 0.338397  11.000000 0.029900 0.053910 =
        0.045500 -0.022640 -0.009010 -0.005950
HKLF 4
REM  SAT17M IN P-1
REM R1 0.0366 FOR   1930 FO > 4SIG(FO) AND 0.0445 FOR ALL 2232 DATA
REM 143 PARAMETERS REFINED USING  3 RESTRAINTS
REM HIGHEST DIFFERENCE PEAK 0.303, DEEPEST HOLE -0.365, 1-SIGMA LEVEL 0.054
;
data_global
_journal_date_recd_electronic     2012-06-22
_journal_date_accepted     2012-06-27
_journal_name_full     'Acta Crystallographica, Section E'
_journal_year     2012
_journal_volume     68
_journal_issue      8
_journal_page_first     o2307
_journal_page_last     o2307
_journal_paper_category     QO
_journal_paper_doi     10.1107/S160053681202925X
_journal_coeditor_code     SJ5247
_publ_contact_author_name     'Prof. B. Thimme Gowda'
_publ_contact_author_address
;
  Department of Chemistry
  Mangalore University
  Mangalagangotri 574 199
  Mangalore, India
;
_publ_contact_author_email     gowdabt@yahoo.com
_publ_contact_author_fax     '91 824 2287367'
_publ_contact_author_phone     '91 824 2287262'
_publ_section_title
;
3-Acetyl-1-(2,6-dichlorophenyl)thiourea
;
loop_
    _publ_author_name
    _publ_author_address
    'Sharatha Kumar'
; Department of Chemistry
  Mangalore University
  Mangalagangotri 574 199
  Mangalore, India
;
    'Sabine Foro'
; Institute of Materials Science
  Darmstadt University of Technology
  Petersenstrasse 23
  D-64287 Darmstadt, Germany
;
    'B. Thimme Gowda'
; Department of Chemistry
  Mangalore University
  Mangalagangotri 574 199
  Mangalore, India
;
