# Supplementary material for: 3-Acetyl-1-(2,6-dichloro­phen­yl)thio­urea
Source: Acta Crystallogr Sect E Struct Rep Online. 2012 Jul 4;68(Pt 8):o2307. doi: 10.1107/S160053681202925X (PMC3414177; doi:10.1107/S160053681202925X)
Supplement: Supplementary file 2 [file e-68-o2307-Isup2.hkl]

# 
# h,k,l, Fc-squared, Fo-squared, sigma(Fo-squared) and status flag 
# 
data_I
_shelx_title ' SAT17M IN P-1' 
_shelx_refln_list_code          4 
_shelx_F_calc_maximum      119.02 
_exptl_crystal_F_000       268.00 
_reflns_d_resolution_high  0.8000 
 
loop_ 
 _symmetry_equiv_pos_as_xyz 
 'x, y, z' 
 '-x, -y, -z' 
 
_cell_length_a     7.7290 
_cell_length_b     8.0470 
_cell_length_c    10.0150 
_cell_angle_alpha  88.050 
_cell_angle_beta   76.390 
_cell_angle_gamma  66.570 
 
_shelx_F_squared_multiplier     1.000 
 
loop_ 
 _refln_index_h 
 _refln_index_k 
 _refln_index_l 
 _refln_F_squared_calc 
 _refln_F_squared_meas 
 _refln_F_squared_sigma 
 _refln_observed_status 
   1   0   0     2877.36     2659.66      7.99 o 
   2   0   0       18.62       19.90      0.72 o 
   3   0   0      568.15      582.18      4.68 o 
   4   0   0        0.61        1.86      0.57 o 
   5   0   0      684.69      727.97      6.46 o 
   6   0   0       92.07       95.58      2.66 o 
   7   0   0      257.42      269.74      6.31 o 
   8   0   0      134.78      132.94      5.58 o 
  -8   1   0        0.42        5.24      1.49 o 
  -7   1   0       19.68       23.44      1.63 o 
  -6   1   0       18.90       19.73      1.36 o 
  -5   1   0      436.20      447.32      5.35 o 
  -4   1   0      640.13      652.51      6.30 o 
  -3   1   0       19.96       21.48      1.51 o 
  -2   1   0     2893.48     2987.59     25.60 o 
  -1   1   0     4014.66     4304.05      8.34 o 
   0   1   0       24.38       26.28      0.85 o 
   1   1   0       15.35       15.40      0.72 o 
   2   1   0      455.47      528.48      4.88 o 
   3   1   0     1323.65     1351.53      9.68 o 
   4   1   0     1279.13     1317.44      7.31 o 
   5   1   0      120.98      125.55      2.55 o 
   6   1   0      301.09      318.15      4.56 o 
   7   1   0      293.80      318.74      7.68 o 
   8   1   0        1.32        4.75      1.59 o 
  -7   2   0       36.37       39.45      2.46 o 
  -6   2   0       72.47       75.93      2.63 o 
  -5   2   0       45.74       45.64      1.90 o 
  -4   2   0        7.20        5.28      0.72 o 
  -3   2   0      962.89      892.62      6.36 o 
  -2   2   0      663.23      648.73     14.00 o 
  -1   2   0      686.20      689.85      3.26 o 
   0   2   0     1071.07     1088.25     13.43 o 
   1   2   0       37.57       37.20      1.39 o 
   2   2   0      141.97      159.30      2.38 o 
   3   2   0      102.44      104.74      1.63 o 
   4   2   0     1347.68     1352.77      6.84 o 
   5   2   0     1131.83     1120.58     11.54 o 
   6   2   0      219.49      216.19      3.66 o 
   7   2   0       53.80       59.22      3.38 o 
   8   2   0        0.13       -0.25      1.03 o 
   9   2   0        0.85        2.70      1.47 o 
  -7   3   0       38.90       39.43      3.32 o 
  -6   3   0       88.52       87.11      2.97 o 
  -5   3   0      236.94      216.95      4.31 o 
  -4   3   0      632.60      569.25     14.43 o 
  -3   3   0       16.21       14.82      1.06 o 
  -2   3   0      277.33      245.17      4.16 o 
  -1   3   0      119.49      143.70      2.98 o 
   0   3   0       51.87       56.25      1.26 o 
   1   3   0      383.53      393.04      5.10 o 
   2   3   0      251.26      243.42      4.17 o 
   3   3   0     1384.18     1318.16      6.55 o 
   4   3   0      773.36      757.28      5.07 o 
   5   3   0      111.62      125.98      2.39 o 
   6   3   0        7.10        4.48      1.22 o 
   7   3   0        2.42        1.14      1.04 o 
   8   3   0       14.50       19.17      2.24 o 
   9   3   0       27.30       27.61      2.85 o 
  -6   4   0       88.31       87.26      4.59 o 
  -5   4   0       76.42       72.23      3.95 o 
  -4   4   0      170.36      162.46      5.38 o 
  -3   4   0      438.94      422.94      4.13 o 
  -2   4   0       49.49       51.77      1.37 o 
  -1   4   0       68.08       67.97      1.42 o 
   0   4   0      566.49      576.36      9.63 o 
   1   4   0     1858.61     1869.62     12.70 o 
   2   4   0     2873.05     3024.75     16.86 o 
   3   4   0      457.88      454.80      4.23 o 
   4   4   0      272.71      285.16      3.29 o 
   5   4   0       59.74       58.44      1.43 o 
   6   4   0       52.86       49.26      2.86 o 
   7   4   0      202.76      203.40      5.99 o 
   8   4   0       32.15       25.90      2.55 o 
   9   4   0       32.80       41.21      3.33 o 
  -5   5   0       92.76       94.53      4.86 o 
  -4   5   0       22.25       22.79      2.45 o 
  -3   5   0      137.04      136.20      4.18 o 
  -2   5   0      132.60      133.77      4.18 o 
  -1   5   0      373.92      374.86      6.59 o 
   0   5   0     2306.58     2246.55     10.10 o 
   1   5   0      688.62      706.63      8.81 o 
   2   5   0        2.48        4.00      1.12 o 
   3   5   0      559.90      572.20      8.39 o 
   4   5   0       28.23       29.69      1.06 o 
   5   5   0      250.77      239.27      3.86 o 
   6   5   0      103.11      102.04      2.84 o 
   7   5   0        9.24       10.21      2.16 o 
   8   5   0      144.06      153.02      4.09 o 
   9   5   0        6.56        9.57      2.27 o 
  -3   6   0        0.00       -0.20      1.14 o 
  -2   6   0       99.14      105.89      4.11 o 
  -1   6   0      499.88      494.87      8.36 o 
   0   6   0      415.65      400.71      7.32 o 
   1   6   0      143.06      144.46      4.63 o 
   2   6   0       79.58       83.92      3.58 o 
   3   6   0       77.18       76.56      3.50 o 
   4   6   0       62.07       52.32      1.90 o 
   5   6   0       15.18       15.60      1.20 o 
   6   6   0      324.54      335.27      7.86 o 
   7   6   0      527.63      541.90      7.14 o 
   8   6   0        1.23        2.13      1.09 o 
   9   6   0        3.47        4.64      2.31 o 
  -3   7   0       66.87       71.52      3.94 o 
  -2   7   0       68.32       72.62      3.84 o 
  -1   7   0        2.35        5.43      1.69 o 
   0   7   0        3.10        3.74      1.54 o 
   1   7   0       31.89       31.65      2.54 o 
   2   7   0      121.53      117.34      4.58 o 
   3   7   0       38.79       37.46      2.86 o 
   4   7   0       18.37       16.70      1.36 o 
   5   7   0      235.14      238.70      6.83 o 
   6   7   0      110.62      113.77      4.92 o 
   7   7   0        7.30        3.70      1.52 o 
   8   7   0        2.62        6.20      2.12 o 
  -2   8   0       14.58       20.27      2.64 o 
  -1   8   0       32.33       29.06      2.75 o 
   0   8   0        0.66       -0.56      1.80 o 
   1   8   0       84.60       83.50      4.22 o 
   2   8   0        6.13        5.62      1.93 o 
   3   8   0       30.50       30.92      2.92 o 
   4   8   0      234.53      231.74      7.11 o 
   5   8   0       24.91       25.36      2.85 o 
   6   8   0       14.72       18.91      2.75 o 
   7   8   0        2.56        0.61      2.00 o 
   8   8   0        0.32        7.05      2.59 o 
   0   9   0        1.26        1.22      2.02 o 
   1   9   0       99.99      115.09      5.24 o 
   2   9   0      169.57      192.88      6.88 o 
   3   9   0      122.86      134.97      5.89 o 
   4   9   0        0.55        0.99      1.93 o 
   5   9   0        0.06       -1.95      1.95 o 
   6   9   0       27.69       25.10      3.28 o 
   7   9   0       20.41       16.74      2.97 o 
   4  10   0        6.47        7.84      2.63 o 
  -6  -9   1       21.21       25.86      3.12 o 
  -5  -9   1       20.25       23.03      2.89 o 
  -4  -9   1       88.19       90.98      4.99 o 
  -3  -9   1       14.95       15.06      2.64 o 
  -2  -9   1       11.99       10.98      2.39 o 
  -1  -9   1       10.68       15.93      2.50 o 
   0  -9   1        0.27        0.67      1.74 o 
  -7  -8   1       29.29       31.77      3.29 o 
  -6  -8   1       31.31       36.23      3.37 o 
  -5  -8   1       17.15       18.42      2.52 o 
  -4  -8   1        3.74        2.52      1.00 o 
  -3  -8   1        2.33        0.54      1.62 o 
  -2  -8   1       41.59       42.31      3.25 o 
  -1  -8   1        4.80        6.51      1.78 o 
   0  -8   1        2.78        0.14      1.57 o 
   1  -8   1        8.98        7.89      1.89 o 
   2  -8   1        0.59        3.72      1.94 o 
  -8  -7   1        0.18        7.59      3.50 o 
  -7  -7   1       39.54       33.20      2.02 o 
  -6  -7   1       11.39       10.67      1.90 o 
  -5  -7   1       37.09       36.14      2.86 o 
  -4  -7   1        0.32        0.87      0.86 o 
  -3  -7   1       38.90       37.09      2.84 o 
  -2  -7   1        8.79        9.15      1.64 o 
  -1  -7   1       30.12       32.59      2.59 o 
   0  -7   1       43.70       42.50      2.84 o 
   1  -7   1       32.67       33.08      2.61 o 
   2  -7   1        1.54        3.86      1.72 o 
   3  -7   1        1.02        1.15      1.46 o 
  -8  -6   1       13.02       13.02      1.52 o 
  -7  -6   1       24.62       22.60      1.69 o 
  -6  -6   1       15.48       11.77      1.30 o 
  -5  -6   1       55.37       62.52      1.75 o 
  -4  -6   1       28.94       24.72      1.44 o 
  -3  -6   1       84.81       95.56      3.87 o 
  -2  -6   1      265.33      245.47      5.95 o 
  -1  -6   1       21.22       20.80      1.98 o 
   0  -6   1       25.44       24.28      2.10 o 
   1  -6   1        0.85        1.17      1.20 o 
   2  -6   1      167.27      175.08      5.11 o 
   3  -6   1       25.41       25.15      2.41 o 
  -9  -5   1        5.17        3.97      1.13 o 
  -8  -5   1        0.20       -1.11      1.53 o 
  -7  -5   1       21.49       19.79      1.56 o 
  -6  -5   1        1.48        0.81      0.78 o 
  -5  -5   1       18.76       17.69      0.97 o 
  -4  -5   1      108.61      104.31      3.42 o 
  -3  -5   1      229.12      213.10      3.43 o 
  -2  -5   1        5.49        1.64      0.96 o 
  -1  -5   1      104.92       93.07      3.32 o 
   0  -5   1        6.26        6.62      0.81 o 
   1  -5   1        0.11        0.11      0.55 o 
   2  -5   1      185.11      180.37      4.75 o 
   3  -5   1        5.21        6.18      1.41 o 
  -9  -4   1       10.02        9.54      2.09 o 
  -8  -4   1        2.89        3.28      1.61 o 
  -7  -4   1        2.11        1.07      1.08 o 
  -6  -4   1       59.59       58.81      1.67 o 
  -5  -4   1      261.13      248.16      3.12 o 
  -4  -4   1      253.24      255.81      3.48 o 
  -3  -4   1       79.05       70.20      1.80 o 
  -2  -4   1      169.45      182.10      4.20 o 
  -1  -4   1       30.50       49.00      2.22 o 
   0  -4   1       76.99       78.57      1.32 o 
   1  -4   1      155.99      168.34      2.01 o 
   2  -4   1       18.18       15.84      1.01 o 
   3  -4   1      135.27      142.55      2.46 o 
   4  -4   1       31.99       32.29      1.72 o 
   5  -4   1       20.80       22.34      2.40 o 
   6  -4   1        0.42        2.76      1.62 o 
  -9  -3   1        0.17        1.37      1.41 o 
  -8  -3   1       21.85       20.37      2.31 o 
  -7  -3   1      102.65      101.20      4.45 o 
  -6  -3   1       57.04       53.12      1.91 o 
  -5  -3   1        0.08        0.78      0.60 o 
  -4  -3   1       35.90       32.43      1.23 o 
  -3  -3   1        9.60       12.84      0.81 o 
  -2  -3   1      232.73      243.09      2.86 o 
  -1  -3   1       51.98       62.61      2.18 o 
   0  -3   1       19.12       15.37      0.60 o 
   1  -3   1     1199.84     1229.64      7.99 o 
   2  -3   1      143.06      148.63      2.07 o 
   3  -3   1      326.87      336.20      3.97 o 
   4  -3   1       29.04       28.06      1.52 o 
   5  -3   1        0.92        1.31      1.02 o 
   6  -3   1        0.82        1.95      1.33 o 
   7  -3   1        0.54        2.18      1.61 o 
  -8  -2   1       28.15       31.21      2.80 o 
  -7  -2   1        0.90       -0.47      0.87 o 
  -6  -2   1       31.83       31.68      1.62 o 
  -5  -2   1       78.13       76.98      2.05 o 
  -4  -2   1      685.16      716.43      5.34 o 
  -3  -2   1      186.60      190.42      2.44 o 
  -2  -2   1      184.84      175.54      2.08 o 
  -1  -2   1     4066.05     3948.81     13.22 o 
   0  -2   1     2390.90     2458.28     22.47 o 
   1  -2   1      294.17      295.02      3.25 o 
   2  -2   1      150.31      140.06      1.75 o 
   3  -2   1      187.68      196.01      2.98 o 
   4  -2   1      640.70      643.21      6.08 o 
   5  -2   1      213.98      200.52      3.79 o 
   6  -2   1       13.89       12.34      1.19 o 
   7  -2   1        1.06        1.43      2.01 o 
  -8  -1   1       92.03       92.59      4.76 o 
  -7  -1   1      103.32      107.05      5.22 o 
  -6  -1   1       20.96       19.44      1.31 o 
  -5  -1   1       87.51       83.52      2.28 o 
  -4  -1   1       66.04       64.70      2.62 o 
  -3  -1   1       89.94      106.11      1.86 o 
  -2  -1   1     1782.89     1816.29      8.41 o 
  -1  -1   1      874.36      872.95      3.41 o 
   0  -1   1     1282.01     1327.11      4.00 o 
   1  -1   1      334.93      343.22      4.37 o 
   2  -1   1        5.76        6.84      0.54 o 
   3  -1   1      603.64      632.15      4.81 o 
   4  -1   1       77.64       78.61      1.99 o 
   5  -1   1      127.83      116.84      2.70 o 
   6  -1   1       16.84       18.96      1.32 o 
   7  -1   1        4.50        7.08      1.65 o 
   8  -1   1       28.17       31.70      2.92 o 
  -8   0   1       42.45       44.78      3.43 o 
  -7   0   1       42.35       46.76      2.19 o 
  -6   0   1       43.92       48.11      2.01 o 
  -5   0   1       85.16       87.27      2.37 o 
  -4   0   1      451.72      444.81      4.64 o 
  -3   0   1     1111.24     1108.94      4.14 o 
  -2   0   1      464.37      471.01      6.15 o 
  -1   0   1       24.03       22.87      0.88 o 
   1   0   1       53.16       51.43      1.16 o 
   2   0   1     3187.37     3373.56     39.28 o 
   3   0   1      948.62      949.72      8.84 o 
   4   0   1        9.60       18.82      8.03 o 
   5   0   1       91.74       83.82      2.17 o 
   6   0   1       13.96       13.69      1.12 o 
   7   0   1        1.56       -0.57      1.33 o 
   8   0   1       47.60       51.00      3.55 o 
  -7   1   1       16.78       19.00      1.56 o 
  -6   1   1       32.72       33.67      1.80 o 
  -5   1   1       77.78       76.15      2.36 o 
  -4   1   1      536.89      566.71      5.58 o 
  -3   1   1       15.51       14.68      0.87 o 
  -2   1   1        0.73        0.40      0.35 o 
  -1   1   1      182.74      188.64      1.50 o 
   0   1   1      353.75      401.02      3.15 o 
   1   1   1     1362.51     1363.00      5.65 o 
   2   1   1      747.13      692.81      5.24 o 
   3   1   1       13.01       24.85      0.83 o 
   4   1   1      265.16      273.44      3.08 o 
   5   1   1        0.19       -0.52      0.52 o 
   6   1   1       23.73       24.56      1.34 o 
   7   1   1        9.65       11.99      1.76 o 
   8   1   1       21.12       21.89      2.31 o 
   9   1   1       33.66       31.49      3.08 o 
  -7   2   1       25.08       25.69      1.82 o 
  -6   2   1       12.65       10.87      1.19 o 
  -5   2   1        1.07        0.45      0.72 o 
  -4   2   1      476.58      478.17      5.42 o 
  -3   2   1        0.02        1.10      0.99 o 
  -2   2   1      834.04      954.10     10.36 o 
  -1   2   1      181.46      204.56      3.61 o 
   0   2   1       35.87       45.16      0.78 o 
   1   2   1     2767.48     2765.49      7.71 o 
   2   2   1      897.96      868.34      3.05 o 
   3   2   1       32.05       29.36      0.78 o 
   4   2   1        0.01        0.49      0.63 o 
   5   2   1       42.09       49.20      1.49 o 
   6   2   1       82.63       79.33      3.41 o 
   7   2   1       63.06       65.11      3.50 o 
   8   2   1        0.85        1.03      1.19 o 
   9   2   1        0.04        0.49      1.52 o 
  -6   3   1       37.15       41.51      3.24 o 
  -5   3   1       47.12       47.80      3.38 o 
  -4   3   1      288.09      261.80      4.25 o 
  -3   3   1       38.19       40.74      1.57 o 
  -2   3   1        8.61       13.99      0.70 o 
  -1   3   1     1604.53     1692.43      9.00 o 
   0   3   1     1741.88     1741.15      5.90 o 
   1   3   1      209.97      201.96      7.16 o 
   2   3   1       29.76       26.91      0.83 o 
   3   3   1       11.24       14.30      0.57 o 
   4   3   1      249.46      242.49      2.62 o 
   5   3   1       41.72       44.41      1.33 o 
   6   3   1        0.32        0.43      0.90 o 
   7   3   1       27.04       24.31      2.26 o 
   8   3   1       14.48       14.18      1.95 o 
   9   3   1        9.90       11.99      2.10 o 
  -6   4   1        0.42        0.37      1.37 o 
  -5   4   1       20.23       18.28      2.17 o 
  -4   4   1       14.70       12.64      1.72 o 
  -3   4   1        7.61        8.14      2.61 o 
  -2   4   1      185.35      171.91      3.72 o 
  -1   4   1      266.67      254.63      5.41 o 
   0   4   1        5.34        9.80      0.40 o 
   1   4   1       51.87       48.53      1.48 o 
   2   4   1        6.70        5.98      1.06 o 
   3   4   1     1049.25     1082.43      6.08 o 
   4   4   1       57.56       54.17      1.22 o 
   5   4   1       10.07        9.12      0.88 o 
   6   4   1      301.40      300.67      6.39 o 
   7   4   1        0.93       -0.17      0.98 o 
   8   4   1        1.69        2.80      1.34 o 
   9   4   1        8.60        6.93      1.80 o 
  -5   5   1       26.45       26.92      2.94 o 
  -4   5   1        9.93       12.79      1.98 o 
  -3   5   1       52.53       58.66      2.25 o 
  -2   5   1       44.93       40.15      3.03 o 
  -1   5   1       51.85       49.73      1.45 o 
   0   5   1       10.47       10.62      0.93 o 
   1   5   1       52.34       48.81      1.66 o 
   2   5   1       73.87       68.77      2.93 o 
   3   5   1       40.25       46.84      1.38 o 
   4   5   1      105.30      123.49      1.91 o 
   5   5   1      104.69      100.73      2.52 o 
   6   5   1        1.81        1.90      0.86 o 
   7   5   1        0.96        0.77      0.88 o 
   8   5   1        3.39        4.50      1.12 o 
   9   5   1        1.19        3.85      1.24 o 
  -4   6   1       64.55       62.24      4.24 o 
  -3   6   1       19.75       21.06      1.62 o 
  -2   6   1        3.89        6.19      1.58 o 
  -1   6   1      140.56      132.01      4.37 o 
   0   6   1       43.99       42.79      1.75 o 
   1   6   1       16.99       17.40      1.42 o 
   2   6   1       20.41       19.49      1.95 o 
   3   6   1      235.85      230.79      5.90 o 
   4   6   1      209.68      206.08      5.70 o 
   5   6   1       24.50       25.63      2.37 o 
   6   6   1       10.00       11.18      1.18 o 
   7   6   1        0.22       -0.39      0.94 o 
   8   6   1        8.80        9.43      2.13 o 
   9   6   1       30.43       32.08      2.20 o 
  -3   7   1        6.14       15.94      2.44 o 
  -2   7   1        1.76        4.15      1.81 o 
  -1   7   1       74.71       73.40      3.58 o 
   0   7   1       57.28       50.48      3.02 o 
   1   7   1       51.62       55.73      3.31 o 
   2   7   1       67.06       64.19      3.47 o 
   3   7   1       78.10       84.80      4.06 o 
   4   7   1        0.02        1.07      1.49 o 
   5   7   1       20.69       19.74      2.24 o 
   6   7   1       35.92       39.00      3.19 o 
   7   7   1       48.71       43.24      3.35 o 
   8   7   1       51.20       46.13      3.62 o 
  -2   8   1        7.51        9.28      1.93 o 
  -1   8   1       10.45        9.59      1.77 o 
   0   8   1       25.12       25.03      2.42 o 
   1   8   1       27.23       30.29      2.88 o 
   2   8   1       17.59       17.09      2.32 o 
   3   8   1       75.92       78.83      4.25 o 
   4   8   1        7.10        2.34      1.68 o 
   5   8   1        4.61        5.15      1.92 o 
   6   8   1       10.91       10.76      2.26 o 
   7   8   1        7.23        6.13      1.92 o 
   8   8   1       12.70       22.47      3.03 o 
   0   9   1        9.78        9.67      2.11 o 
   1   9   1        0.00        2.52      2.05 o 
   2   9   1        4.51        4.38      2.02 o 
   3   9   1       31.01       34.86      3.31 o 
   4   9   1        0.55        0.56      2.05 o 
   5   9   1        1.85        0.72      1.74 o 
   6   9   1       32.14       36.48      3.49 o 
   7   9   1        8.26        7.13      2.58 o 
   4  10   1       17.60       20.87      3.33 o 
  -6  -9   2       26.70       32.09      3.50 o 
  -5  -9   2        4.89        3.74      2.02 o 
  -4  -9   2       24.33       18.69      1.85 o 
  -3  -9   2       43.64       42.83      3.64 o 
  -2  -9   2        1.40        3.00      1.82 o 
  -1  -9   2        1.96        6.62      2.42 o 
   0  -9   2       15.73       15.20      2.63 o 
  -7  -8   2       27.23       34.41      3.41 o 
  -6  -8   2        0.46       -0.72      1.97 o 
  -5  -8   2       13.46       14.62      2.46 o 
  -4  -8   2       29.11       24.91      1.80 o 
  -3  -8   2        0.35       -0.32      1.66 o 
  -2  -8   2       15.66       14.02      2.37 o 
  -1  -8   2       24.52       25.94      2.66 o 
   0  -8   2       94.45       98.87      4.56 o 
   1  -8   2       72.67       80.94      4.12 o 
   2  -8   2        0.17        3.92      1.95 o 
  -8  -7   2        0.67       -0.33      1.02 o 
  -7  -7   2       16.73       22.68      2.66 o 
  -6  -7   2       71.04       63.02      2.55 o 
  -5  -7   2        3.97        3.24      0.97 o 
  -4  -7   2       15.27       16.81      2.25 o 
  -3  -7   2       42.05       42.21      3.02 o 
  -2  -7   2      313.46      309.59      7.28 o 
  -1  -7   2      168.27      183.59      5.56 o 
   0  -7   2        7.86        6.81      1.60 o 
   1  -7   2       88.10       90.15      3.99 o 
   2  -7   2       25.36       26.07      2.57 o 
   3  -7   2        5.17        5.73      1.74 o 
  -8  -6   2       16.15       14.18      4.26 o 
  -7  -6   2        1.35        0.93      0.87 o 
  -6  -6   2        5.01        5.45      1.00 o 
  -5  -6   2       77.23       77.56      2.48 o 
  -4  -6   2      383.67      369.35      7.90 o 
  -3  -6   2      446.88      457.72      5.64 o 
  -2  -6   2      122.92      115.72      4.15 o 
  -1  -6   2      134.56      129.99      4.38 o 
   0  -6   2       13.40       15.10      1.71 o 
   1  -6   2       31.16       31.96      2.40 o 
   2  -6   2       11.33       15.13      1.91 o 
   3  -6   2       29.80       33.34      2.67 o 
  -8  -5   2        0.48        0.78      1.70 o 
  -7  -5   2        2.86        3.43      1.42 o 
  -6  -5   2       15.34       15.33      1.08 o 
  -5  -5   2      573.65      571.34      6.03 o 
  -4  -5   2      308.29      285.55      4.16 o 
  -3  -5   2        1.33        1.79      0.76 o 
  -2  -5   2      119.06      111.67      3.74 o 
  -1  -5   2       12.17       15.94      1.60 o 
   0  -5   2       13.40       15.49      1.06 o 
   1  -5   2       42.24       41.43      1.64 o 
   2  -5   2      591.74      590.71      9.68 o 
   3  -5   2      410.38      393.91      7.41 o 
  -8  -4   2        7.63        7.25      1.74 o 
  -7  -4   2       39.32       41.09      3.07 o 
  -6  -4   2      178.71      182.03      2.95 o 
  -5  -4   2      225.27      223.11      2.99 o 
  -4  -4   2       10.66        7.52      0.82 o 
  -3  -4   2       95.93       98.98      2.25 o 
  -2  -4   2       39.86       55.67      1.69 o 
  -1  -4   2      101.89       92.78      2.91 o 
   0  -4   2       16.98       13.41      0.88 o 
   1  -4   2      282.92      276.30      3.59 o 
   2  -4   2      854.07      858.50      6.67 o 
   3  -4   2      222.27      231.47      3.75 o 
   4  -4   2        2.93        3.23      1.26 o 
   5  -4   2       94.70       86.40      4.11 o 
   6  -4   2       15.73       12.51      1.93 o 
  -8  -3   2       29.08       31.66      2.98 o 
  -7  -3   2       79.20       85.21      4.29 o 
  -6  -3   2        7.80        7.22      0.90 o 
  -5  -3   2      536.46      526.77      6.38 o 
  -4  -3   2      418.33      405.12      4.23 o 
  -3  -3   2        3.10        6.56      0.68 o 
  -2  -3   2      297.02      317.23      3.40 o 
  -1  -3   2       67.39       69.29      2.26 o 
   0  -3   2     3055.96     3092.42     12.24 o 
   1  -3   2     1309.59     1359.13      7.08 o 
   2  -3   2       40.57       40.96      1.79 o 
   3  -3   2      152.09      151.27      2.81 o 
   4  -3   2      471.72      456.34      5.53 o 
   5  -3   2       33.00       34.88      1.80 o 
   6  -3   2       18.57       21.13      1.63 o 
   7  -3   2        1.09        2.65      1.13 o 
  -8  -2   2       27.39       28.22      2.72 o 
  -7  -2   2       42.74       42.05      2.08 o 
  -6  -2   2      246.79      248.55      4.38 o 
  -5  -2   2        5.30        4.31      1.07 o 
  -4  -2   2       16.70       26.14      1.19 o 
  -3  -2   2      537.16      543.14      6.15 o 
  -2  -2   2     1313.95     1318.95     10.28 o 
  -1  -2   2     8922.87     8660.12     56.10 o 
   0  -2   2      569.54      556.38      4.55 o 
   1  -2   2       64.21       75.50      1.83 o 
   2  -2   2      309.63      335.41      3.74 o 
   3  -2   2       16.77       19.11      1.03 o 
   4  -2   2      435.48      433.70      5.28 o 
   5  -2   2       71.55       73.03      2.31 o 
   6  -2   2       61.40       53.87      2.22 o 
   7  -2   2      191.02      184.39      6.36 o 
  -8  -1   2        0.56        0.65      0.94 o 
  -7  -1   2        1.46        0.91      1.16 o 
  -6  -1   2       13.20       12.16      1.26 o 
  -5  -1   2       11.13       11.83      1.08 o 
  -4  -1   2      161.01      177.63      2.93 o 
  -3  -1   2     1350.99     1356.63     10.08 o 
  -2  -1   2     1574.98     1560.42      9.04 o 
  -1  -1   2     2103.78     2138.44     38.97 o 
   0  -1   2        2.29        1.17      0.26 o 
   1  -1   2      561.83      639.29      3.45 o 
   2  -1   2     1130.94     1114.99      4.43 o 
   3  -1   2      478.06      500.88      5.69 o 
   4  -1   2      307.25      334.78      3.97 o 
   5  -1   2      165.69      140.37      2.90 o 
   6  -1   2       20.78       20.11      1.59 o 
   7  -1   2        3.59        2.88      1.18 o 
   8  -1   2       52.86       56.92      3.87 o 
  -8   0   2       12.80       13.38      1.48 o 
  -7   0   2       69.66       72.01      2.74 o 
  -6   0   2       83.17       82.63      2.68 o 
  -5   0   2      199.39      206.01      7.64 o 
  -4   0   2      457.34      454.97      5.02 o 
  -3   0   2      148.32      153.69      1.83 o 
  -2   0   2      779.58      817.63      4.41 o 
  -1   0   2      585.67      595.05      6.85 o 
   0   0   2       41.89       53.04      1.04 o 
   1   0   2     1303.29     1292.50      5.02 o 
   2   0   2     1821.80     1876.95      4.40 o 
   3   0   2     1797.05     1836.39     19.65 o 
   4   0   2      609.31      593.63      4.74 o 
   5   0   2      220.94      194.78      3.12 o 
   6   0   2      179.73      174.32      5.24 o 
   7   0   2       17.40       16.33      2.01 o 
   8   0   2        3.21        0.20      1.17 o 
  -7   1   2        2.51        3.11      1.45 o 
  -6   1   2       61.58       62.53      2.42 o 
  -5   1   2     1157.17     1211.90     13.07 o 
  -4   1   2       39.42       43.26      2.03 o 
  -3   1   2      140.28      121.19      1.68 o 
  -2   1   2       21.40       25.30      0.74 o 
  -1   1   2       11.25       11.71      0.44 o 
   0   1   2      698.89      741.19     10.00 o 
   1   1   2      367.34      402.09      1.54 o 
   2   1   2    14165.97    12882.50     22.63 o 
   3   1   2     1421.06     1506.13     16.36 o 
   4   1   2       23.63       30.91      1.04 o 
   5   1   2      155.08      135.31      2.43 o 
   6   1   2       21.07       15.15      1.73 o 
   7   1   2        3.81        6.98      1.45 o 
   8   1   2       63.53       74.06      4.07 o 
   9   1   2       34.41       37.63      3.25 o 
  -7   2   2       22.60       24.32      2.61 o 
  -6   2   2       21.93       24.97      1.69 o 
  -5   2   2      110.77      119.65      3.12 o 
  -4   2   2      316.67      317.86      4.55 o 
  -3   2   2       24.73       30.39      1.33 o 
  -2   2   2      239.23      264.85      5.36 o 
  -1   2   2      457.53      512.32      3.21 o 
   0   2   2     4255.05     4375.41      7.91 o 
   1   2   2     2225.18     2200.18     14.70 o 
   2   2   2     2219.08     2347.79     13.09 o 
   3   2   2       11.74        8.22      0.83 o 
   4   2   2      529.85      579.60     11.58 o 
   5   2   2       25.93       29.00      1.90 o 
   6   2   2      201.52      206.21      5.38 o 
   7   2   2       23.18       23.87      2.25 o 
   8   2   2       66.46       63.45      3.72 o 
   9   2   2      120.12      126.17      5.64 o 
  -6   3   2       75.71       75.87      4.25 o 
  -5   3   2       56.44       56.31      3.38 o 
  -4   3   2       11.98       13.87      1.81 o 
  -3   3   2       26.39       25.95      1.28 o 
  -2   3   2       22.46       21.59      0.83 o 
  -1   3   2     2226.86     2233.49     13.33 o 
   0   3   2     1003.06     1017.92      3.93 o 
   1   3   2        2.80        4.57      0.37 o 
   2   3   2     1268.76     1391.58      9.39 o 
   3   3   2       12.91       15.40      0.61 o 
   4   3   2      302.13      271.85      3.40 o 
   5   3   2      204.83      220.28      4.79 o 
   6   3   2       28.12       30.71      2.17 o 
   7   3   2      516.09      543.48      9.56 o 
   8   3   2       47.57       50.29      3.33 o 
   9   3   2       12.37       12.79      2.09 o 
  -5   4   2        6.09        7.64      1.90 o 
  -4   4   2       39.55       34.99      2.80 o 
  -3   4   2      238.40      223.93      6.70 o 
  -2   4   2      272.40      274.80     11.63 o 
  -1   4   2        0.76        1.17      0.59 o 
   0   4   2      141.61      132.10      1.61 o 
   1   4   2        2.53        1.08      0.32 o 
   2   4   2       77.29       75.25      1.26 o 
   3   4   2        7.36       16.72      1.01 o 
   4   4   2      267.75      267.53      3.42 o 
   5   4   2      372.60      368.28      5.72 o 
   6   4   2      518.24      518.64      8.22 o 
   7   4   2       12.32       13.89      1.70 o 
   8   4   2       12.61       10.21      1.67 o 
   9   4   2        8.00        9.81      1.88 o 
  -5   5   2        2.25        2.47      1.86 o 
  -4   5   2      104.41       96.06      4.73 o 
  -3   5   2      140.68      121.28      7.13 o 
  -2   5   2        0.90        2.20      0.81 o 
  -1   5   2       41.74       37.92      1.34 o 
   0   5   2        0.01        0.23      0.49 o 
   1   5   2       14.33       15.08      0.79 o 
   2   5   2        8.47        9.66      0.90 o 
   3   5   2      170.77      177.84      4.71 o 
   4   5   2      635.68      608.42      8.78 o 
   5   5   2      127.34      140.16      2.86 o 
   6   5   2       57.45       62.72      2.16 o 
   7   5   2        5.19        4.95      0.93 o 
   8   5   2        0.01       -0.18      0.91 o 
   9   5   2       45.73       49.18      3.52 o 
  -4   6   2        8.02        7.41      1.92 o 
  -3   6   2       28.81       29.91      3.51 o 
  -2   6   2       82.77       74.28      3.73 o 
  -1   6   2        2.47        2.53      0.97 o 
   0   6   2      133.16      127.24      2.96 o 
   1   6   2      276.32      271.12      7.16 o 
   2   6   2      418.18      409.51      5.10 o 
   3   6   2      475.80      488.46      8.48 o 
   4   6   2       12.88       15.47      1.85 o 
   5   6   2      141.50      155.37      5.12 o 
   6   6   2       80.67       86.73      4.01 o 
   7   6   2       10.88        9.07      1.64 o 
   8   6   2        4.49        5.70      1.73 o 
   9   6   2        4.12        3.14      1.01 o 
  -3   7   2        0.21        4.40      2.05 o 
  -2   7   2       17.45       18.42      2.20 o 
  -1   7   2        0.44       -0.32      1.35 o 
   0   7   2      129.35      121.13      4.47 o 
   1   7   2      454.53      453.89      5.92 o 
   2   7   2     1026.19     1027.39     13.02 o 
   3   7   2        5.95        6.99      1.70 o 
   4   7   2       21.35       24.62      2.48 o 
   5   7   2       22.10       20.21      2.38 o 
   6   7   2       26.83       26.22      2.79 o 
   7   7   2       33.57       32.38      2.97 o 
   8   7   2       48.11       54.95      3.98 o 
   9   7   2      122.15      125.70      6.12 o 
  -1   8   2       30.29       26.44      2.61 o 
   0   8   2       33.31       34.56      2.76 o 
   1   8   2        2.29        2.78      1.68 o 
   2   8   2       12.80       14.58      2.21 o 
   3   8   2       14.30        9.60      1.88 o 
   4   8   2       44.83       40.34      3.17 o 
   5   8   2       14.97       15.57      2.55 o 
   6   8   2        0.02        2.13      1.93 o 
   7   8   2       99.32      104.08      5.27 o 
   8   8   2       15.49       26.97      3.23 o 
   1   9   2       15.66       17.45      2.58 o 
   2   9   2        0.29        1.40      2.07 o 
   3   9   2        0.00        4.90      2.32 o 
   4   9   2       27.27       28.59      3.18 o 
   5   9   2       29.67       28.45      3.09 o 
   6   9   2       99.68      107.69      5.57 o 
   7   9   2       15.02       16.45      2.90 o 
  -5  -9   3        0.32        0.92      1.92 o 
  -4  -9   3       15.00       10.74      1.55 o 
  -3  -9   3       23.16       21.96      3.26 o 
  -2  -9   3       67.02       71.36      4.34 o 
  -1  -9   3       51.91       53.13      3.78 o 
   0  -9   3        4.90       10.69      2.35 o 
  -7  -8   3        1.77        8.83      2.77 o 
  -6  -8   3        5.10        3.66      1.70 o 
  -5  -8   3        2.18        2.16      1.24 o 
  -4  -8   3       67.60       72.26      6.33 o 
  -3  -8   3      110.41      117.82      3.58 o 
  -2  -8   3       61.99       54.90      3.66 o 
  -1  -8   3        0.03       -0.32      1.63 o 
   0  -8   3       20.24       19.04      2.35 o 
   1  -8   3        0.50       -0.26      1.35 o 
   2  -8   3       29.13       35.23      3.19 o 
  -7  -7   3        8.04       10.41      1.50 o 
  -6  -7   3        2.83        3.33      1.10 o 
  -5  -7   3       60.16       60.01      2.47 o 
  -4  -7   3       94.22       89.97      2.92 o 
  -3  -7   3        0.75        0.78      0.95 o 
  -2  -7   3        1.60        3.03      1.44 o 
  -1  -7   3        0.01        0.59      1.21 o 
   0  -7   3       42.97       42.51      2.89 o 
   1  -7   3       12.72       13.63      1.90 o 
   2  -7   3       17.33       20.44      2.36 o 
   3  -7   3       30.81       29.77      2.76 o 
  -8  -6   3        0.12       -1.07      1.07 o 
  -7  -6   3       76.37       74.88      2.90 o 
  -6  -6   3       75.07       73.41      2.18 o 
  -5  -6   3        0.09       -0.76      0.93 o 
  -4  -6   3       15.25       15.84      1.36 o 
  -3  -6   3       39.71       36.80      1.81 o 
  -2  -6   3        1.64        0.30      1.21 o 
  -1  -6   3      212.48      203.54      5.44 o 
   0  -6   3       53.28       50.06      1.93 o 
   1  -6   3       43.95       41.88      2.61 o 
   2  -6   3        4.68        6.47      1.47 o 
   3  -6   3       56.56       53.55      3.26 o 
  -8  -5   3       66.23       79.66      3.20 o 
  -7  -5   3       50.03       54.30      1.95 o 
  -6  -5   3       56.92       49.96      1.73 o 
  -5  -5   3      419.94      406.96      5.29 o 
  -4  -5   3       90.47       88.70      2.50 o 
  -3  -5   3      152.13      149.88      3.53 o 
  -2  -5   3       64.33       65.35      2.09 o 
  -1  -5   3      108.47      105.00      3.53 o 
   0  -5   3      995.85      966.66     22.11 o 
   1  -5   3      118.55      114.49      2.66 o 
   2  -5   3       16.38       14.17      1.57 o 
   3  -5   3      160.06      163.20      4.92 o 
   4  -5   3       65.35       67.82      3.67 o 
  -8  -4   3        0.52        1.54      1.65 o 
  -7  -4   3      101.42      102.76      2.56 o 
  -6  -4   3       49.09       45.01      1.61 o 
  -5  -4   3       17.22       17.47      1.23 o 
  -4  -4   3       31.40       36.92      1.54 o 
  -3  -4   3        7.12        3.05      0.67 o 
  -2  -4   3     1561.45     1553.67      8.68 o 
  -1  -4   3     1297.30     1235.42     10.38 o 
   0  -4   3        1.13        3.19      0.64 o 
   1  -4   3        2.13        4.20      0.80 o 
   2  -4   3       77.03       76.65      2.12 o 
   3  -4   3      274.66      267.95      4.24 o 
   4  -4   3      645.10      675.78     10.57 o 
   5  -4   3       23.64       22.36      2.40 o 
   6  -4   3       22.02       17.54      2.41 o 
  -8  -3   3       20.79       20.10      2.57 o 
  -7  -3   3        6.29        6.36      1.67 o 
  -6  -3   3       43.40       45.28      1.98 o 
  -5  -3   3        0.56        0.46      0.70 o 
  -4  -3   3       45.46       37.89      2.91 o 
  -3  -3   3     1276.39     1257.63      7.33 o 
  -2  -3   3       13.57       16.72      0.96 o 
  -1  -3   3      197.77      206.88      5.41 o 
   0  -3   3      893.00      970.66      9.07 o 
   1  -3   3       93.07      115.46      2.17 o 
   2  -3   3      683.67      659.65      5.59 o 
   3  -3   3       12.34       12.54      0.98 o 
   4  -3   3      149.01      149.43      4.75 o 
   5  -3   3       13.41       12.04      1.62 o 
   6  -3   3       11.25       10.15      1.80 o 
   7  -3   3       99.87      101.10      5.14 o 
  -8  -2   3        0.05        1.34      1.48 o 
  -7  -2   3        0.56        0.57      1.01 o 
  -6  -2   3       58.40       56.45      3.29 o 
  -5  -2   3      382.63      373.25      4.93 o 
  -4  -2   3      816.64      810.15      9.01 o 
  -3  -2   3       16.28        9.72      1.22 o 
  -2  -2   3       23.08       32.70      1.08 o 
  -1  -2   3        0.19        0.71      0.44 o 
   0  -2   3      120.66      142.21      3.69 o 
   1  -2   3      148.21      151.87      9.24 o 
   2  -2   3      309.00      347.31      4.04 o 
   3  -2   3      382.78      365.70      6.21 o 
   4  -2   3      421.02      422.63      7.34 o 
   5  -2   3       62.63       56.05      3.06 o 
   6  -2   3       10.35       10.54      1.14 o 
   7  -2   3        1.20        0.94      1.13 o 
  -8  -1   3        2.18        4.77      3.13 o 
  -7  -1   3       23.70       24.26      2.34 o 
  -6  -1   3      160.42      162.35      3.83 o 
  -5  -1   3      172.32      174.35      3.56 o 
  -4  -1   3      148.25      148.90      2.88 o 
  -3  -1   3      304.69      306.33      5.09 o 
  -2  -1   3      261.46      288.89      4.38 o 
  -1  -1   3     1661.84     1599.22      5.34 o 
   0  -1   3     2883.36     2799.06      7.47 o 
   1  -1   3     1192.10     1238.54     14.97 o 
   2  -1   3      644.05      615.44      7.97 o 
   3  -1   3      594.62      580.72      4.08 o 
   4  -1   3      136.10      125.85      3.78 o 
   5  -1   3        2.77        3.97      0.99 o 
   6  -1   3       69.05       73.97      3.64 o 
   7  -1   3       84.17       89.52      4.38 o 
   8  -1   3        2.95        2.65      1.48 o 
  -7   0   3       72.37       81.30      3.02 o 
  -6   0   3      174.64      168.34      3.86 o 
  -5   0   3     1325.68     1298.18     23.06 o 
  -4   0   3       39.27       41.98      1.98 o 
  -3   0   3        3.07        2.16      0.42 o 
  -2   0   3      456.00      440.71      7.27 o 
  -1   0   3        3.09        2.34      0.40 o 
   0   0   3     6720.17     5377.42    450.64 o 
   1   0   3      853.49      868.73      3.73 o 
   2   0   3       71.23       88.50      1.95 o 
   3   0   3      227.57      247.36      2.91 o 
   4   0   3       18.06       23.02      1.01 o 
   5   0   3      378.93      364.89      7.54 o 
   6   0   3      393.34      348.68      7.43 o 
   7   0   3        1.90        1.20      0.92 o 
   8   0   3      111.18      110.53      5.06 o 
  -7   1   3       20.22       19.45      1.62 o 
  -6   1   3      156.57      163.92      3.96 o 
  -5   1   3        2.47        2.00      0.74 o 
  -4   1   3       39.11       38.96      1.67 o 
  -3   1   3      146.31      144.76      2.04 o 
  -2   1   3     2515.71     2493.71      7.61 o 
  -1   1   3     2994.91     2914.93     30.70 o 
   0   1   3      462.02      453.71      6.63 o 
   1   1   3      763.43      793.14      2.16 o 
   2   1   3     2226.01     2336.36     19.48 o 
   3   1   3      840.08      867.38      7.58 o 
   4   1   3     2622.94     2654.94      9.18 o 
   5   1   3       16.06       17.33      1.60 o 
   6   1   3      178.03      154.83      4.85 o 
   7   1   3      211.94      212.92      6.25 o 
   8   1   3        2.53        2.90      1.22 o 
   9   1   3       27.74       31.05      2.94 o 
  -6   2   3       89.12       92.77      4.54 o 
  -5   2   3        1.05        0.20      0.66 o 
  -4   2   3       33.07       36.61      1.69 o 
  -3   2   3      515.09      514.32      5.32 o 
  -2   2   3      440.84      429.34      4.31 o 
  -1   2   3      326.41      371.28      2.57 o 
   0   2   3      570.09      575.22      4.61 o 
   1   2   3        4.21        3.38      0.30 o 
   2   2   3      538.85      492.28      2.49 o 
   3   2   3       23.16       23.21      1.24 o 
   4   2   3       95.24      100.83      2.90 o 
   5   2   3      621.40      528.73      7.54 o 
   6   2   3       80.44       75.56      3.28 o 
   7   2   3       31.30       36.39      2.65 o 
   8   2   3        0.01        0.36      1.25 o 
   9   2   3        6.86        8.10      1.98 o 
  -6   3   3        4.37        3.28      1.67 o 
  -5   3   3       57.70       58.85      3.60 o 
  -4   3   3      279.26      295.96      7.28 o 
  -3   3   3       51.98       47.15      2.84 o 
  -2   3   3      129.08      113.88      3.19 o 
  -1   3   3       50.48       44.41      1.39 o 
   0   3   3      275.83      349.37      3.81 o 
   1   3   3      588.71      563.97      3.01 o 
   2   3   3       16.05       17.88      0.44 o 
   3   3   3      201.96      162.56      2.20 o 
   4   3   3      745.66      740.12      7.50 o 
   5   3   3       47.74       46.56      2.26 o 
   6   3   3       34.86       28.96      2.08 o 
   7   3   3       77.48       68.65      3.44 o 
   8   3   3        6.42        8.78      1.56 o 
   9   3   3       76.74       88.19      4.68 o 
  -5   4   3       86.03       95.21      4.85 o 
  -4   4   3      116.52      105.17      4.65 o 
  -3   4   3      211.93      175.48      5.53 o 
  -2   4   3        7.73        8.31      1.54 o 
  -1   4   3      270.93      275.67      3.75 o 
   0   4   3       30.84       24.05      0.78 o 
   1   4   3      570.88      575.89      3.42 o 
   2   4   3     1539.31     1486.08      6.70 o 
   3   4   3      967.31      997.13      7.50 o 
   4   4   3       18.08       21.00      1.12 o 
   5   4   3       11.28        8.03      0.79 o 
   6   4   3        0.05        0.41      0.87 o 
   7   4   3       26.59       30.79      2.38 o 
   8   4   3       31.45       34.75      2.75 o 
   9   4   3       27.81       28.48      2.71 o 
  -4   5   3       24.59       23.45      2.66 o 
  -3   5   3        7.15        6.63      1.60 o 
  -2   5   3      462.93      433.58     13.58 o 
  -1   5   3        0.57        0.57      0.57 o 
   0   5   3      416.64      395.74      3.92 o 
   1   5   3     1093.11     1057.65      5.15 o 
   2   5   3       89.83       87.76      1.83 o 
   3   5   3      197.63      209.61      5.13 o 
   4   5   3        2.29        3.87      1.30 o 
   5   5   3      494.01      500.61      8.39 o 
   6   5   3      607.95      600.53     16.51 o 
   7   5   3       44.78       46.44      2.05 o 
   8   5   3      129.83      140.53      3.79 o 
   9   5   3        2.75        2.21      1.39 o 
  -3   6   3        4.39        4.22      1.15 o 
  -2   6   3       57.02       59.39      1.95 o 
  -1   6   3      120.14      132.05      2.64 o 
   0   6   3       43.42       41.37      1.49 o 
   1   6   3      431.98      429.88      8.32 o 
   2   6   3      501.19      503.51      5.79 o 
   3   6   3      123.75      118.44      4.27 o 
   4   6   3       72.96       72.34      3.53 o 
   5   6   3      115.41      115.69      4.44 o 
   6   6   3       38.88       41.57      2.97 o 
   7   6   3      187.71      182.18      6.10 o 
   8   6   3        0.02        1.91      1.73 o 
   9   6   3       14.09       20.13      2.62 o 
  -2   7   3      111.05      105.49      4.75 o 
  -1   7   3        0.59       -0.44      0.96 o 
   0   7   3       13.90       15.86      2.38 o 
   1   7   3       48.10       47.72      2.09 o 
   2   7   3        4.98        4.27      0.96 o 
   3   7   3       25.13       23.83      2.43 o 
   4   7   3       45.24       45.11      3.13 o 
   5   7   3      277.15      289.26      7.56 o 
   6   7   3       74.33       73.57      4.05 o 
   7   7   3        2.44        1.79      1.44 o 
   8   7   3        0.36        0.75      1.48 o 
  -1   8   3       58.24       57.07      3.49 o 
   0   8   3        0.73        0.56      1.64 o 
   1   8   3       80.32       81.88      4.08 o 
   2   8   3        0.42       -1.21      1.65 o 
   3   8   3        0.04       -1.72      1.88 o 
   4   8   3       29.42       32.16      2.92 o 
   5   8   3        3.40        5.54      2.05 o 
   6   8   3       12.08       16.99      2.74 o 
   7   8   3        6.34        4.22      1.92 o 
   8   8   3        0.01       12.68      2.60 o 
   1   9   3        5.96        6.63      2.06 o 
   2   9   3       73.20       86.11      4.80 o 
   3   9   3      153.86      179.08      6.68 o 
   4   9   3        0.16       -0.74      1.88 o 
   5   9   3       36.15       29.21      3.05 o 
   6   9   3        2.86        8.13      2.58 o 
   7   9   3        0.16       -0.55      2.32 o 
  -5  -9   4        4.54        8.14      2.18 o 
  -4  -9   4       27.89       28.57      2.19 o 
  -3  -9   4       35.65       39.91      3.04 o 
  -2  -9   4        1.05        5.94      2.37 o 
  -1  -9   4        0.21        0.24      1.82 o 
  -6  -8   4       21.92       19.55      2.50 o 
  -5  -8   4       71.54       74.90      2.97 o 
  -4  -8   4       36.76       37.05      2.29 o 
  -3  -8   4        4.26        5.54      1.31 o 
  -2  -8   4       19.87       16.99      2.42 o 
  -1  -8   4        0.10        1.36      1.60 o 
   0  -8   4       14.62       11.93      2.16 o 
   1  -8   4        9.45        8.44      1.79 o 
  -7  -7   4        7.81        6.25      1.76 o 
  -6  -7   4       25.06       26.66      2.66 o 
  -5  -7   4        0.06        1.34      1.49 o 
  -4  -7   4        9.47        6.98      1.21 o 
  -3  -7   4        4.68        4.97      1.15 o 
  -2  -7   4        2.90        3.18      1.49 o 
  -1  -7   4       58.45       48.89      3.09 o 
   0  -7   4        6.29        3.60      1.31 o 
   1  -7   4       65.16       64.73      3.45 o 
   2  -7   4       24.94       29.02      2.79 o 
   3  -7   4        8.50       12.52      2.21 o 
  -7  -6   4        9.00       10.35      1.73 o 
  -6  -6   4        5.65        3.34      1.32 o 
  -5  -6   4        2.45        1.73      0.92 o 
  -4  -6   4       27.74       24.21      1.61 o 
  -3  -6   4       32.80       30.59      1.71 o 
  -2  -6   4       41.83       38.33      1.86 o 
  -1  -6   4       38.40       34.56      2.44 o 
   0  -6   4      112.75      114.40      2.93 o 
   1  -6   4       15.92       20.59      1.43 o 
   2  -6   4       13.30       15.12      1.52 o 
   3  -6   4        1.48        2.38      1.57 o 
  -8  -5   4        2.98        1.35      1.80 o 
  -7  -5   4        0.27        0.20      1.14 o 
  -6  -5   4       20.86       17.30      1.46 o 
  -5  -5   4        1.55        0.81      0.73 o 
  -4  -5   4       79.39       78.20      2.41 o 
  -3  -5   4      228.06      226.16      3.94 o 
  -2  -5   4      111.03      101.21      2.62 o 
  -1  -5   4      197.37      208.61      4.96 o 
   0  -5   4       22.16       21.25      1.31 o 
   1  -5   4       26.73       27.29      1.45 o 
   2  -5   4        1.87        2.71      0.86 o 
   3  -5   4      210.33      217.46      5.68 o 
   4  -5   4       35.32       32.07      2.82 o 
   5  -5   4        1.79       -0.06      1.54 o 
  -8  -4   4        3.15        5.20      1.94 o 
  -7  -4   4        3.78        2.32      0.94 o 
  -6  -4   4        4.13        3.10      0.90 o 
  -5  -4   4       57.90       56.17      2.02 o 
  -4  -4   4      218.65      209.43      6.05 o 
  -3  -4   4      839.69      847.45      6.81 o 
  -2  -4   4      854.14      801.87      6.44 o 
  -1  -4   4        0.75        0.38      0.66 o 
   0  -4   4       37.22       40.27      1.52 o 
   1  -4   4        0.15        0.95      0.60 o 
   2  -4   4        2.43        2.68      1.03 o 
   3  -4   4       48.90       50.81      2.04 o 
   4  -4   4      217.75      218.32      6.28 o 
   5  -4   4       60.96       65.72      3.93 o 
   6  -4   4        8.06        7.28      1.91 o 
  -8  -3   4        0.26        1.73      1.15 o 
  -7  -3   4        3.29        0.28      1.43 o 
  -6  -3   4       15.47       15.57      1.78 o 
  -5  -3   4       58.14       56.31      1.97 o 
  -4  -3   4       19.96       19.57      1.95 o 
  -3  -3   4       36.47       36.79      1.40 o 
  -2  -3   4      169.23      177.78      2.87 o 
  -1  -3   4      132.82      123.24      2.22 o 
   0  -3   4       59.94       58.61      1.56 o 
   1  -3   4       61.78       69.47      1.75 o 
   2  -3   4       53.81       66.62      1.87 o 
   3  -3   4      113.91      107.41      3.89 o 
   4  -3   4       43.33       49.14      2.93 o 
   5  -3   4       24.07       27.54      2.51 o 
   6  -3   4        4.99        2.67      1.26 o 
   7  -3   4       26.80       18.44      2.50 o 
  -8  -2   4       19.40       20.87      2.73 o 
  -7  -2   4        4.84        6.42      1.27 o 
  -6  -2   4        2.16        1.11      1.16 o 
  -5  -2   4        8.36        6.84      0.95 o 
  -4  -2   4       11.79       16.46      1.58 o 
  -3  -2   4      175.21      192.59      2.74 o 
  -2  -2   4       93.52       94.26      1.80 o 
  -1  -2   4      982.24     1024.91      5.96 o 
   0  -2   4      208.09      215.76      2.14 o 
   1  -2   4      312.73      296.72      3.06 o 
   2  -2   4      924.91      991.69     23.16 o 
   3  -2   4      173.02      168.62      4.50 o 
   4  -2   4       59.05       67.25      3.22 o 
   5  -2   4        0.50        0.08      0.80 o 
   6  -2   4        6.09        3.89      1.29 o 
   7  -2   4        3.79        1.10      1.21 o 
  -7  -1   4        0.57        0.70      0.96 o 
  -6  -1   4      207.33      214.10      5.83 o 
  -5  -1   4       26.67       30.44      2.35 o 
  -4  -1   4        6.14        4.71      0.57 o 
  -3  -1   4        3.71        3.06      0.97 o 
  -2  -1   4      744.67      756.69      7.80 o 
  -1  -1   4      282.11      295.75      2.55 o 
   0  -1   4       40.04       35.72      1.54 o 
   1  -1   4      679.74      695.03      3.36 o 
   2  -1   4      199.57      186.44      2.44 o 
   3  -1   4      566.07      601.02      9.23 o 
   4  -1   4       17.73       13.47      1.42 o 
   5  -1   4       29.01       29.54      2.23 o 
   6  -1   4       27.35       23.09      2.22 o 
   7  -1   4       63.62       57.07      3.61 o 
   8  -1   4        2.36        3.34      1.49 o 
  -7   0   4        8.22        7.53      1.21 o 
  -6   0   4        4.89        5.18      1.54 o 
  -5   0   4        6.27        6.19      1.04 o 
  -4   0   4      153.65      157.66      3.30 o 
  -3   0   4      186.62      175.07      2.96 o 
  -2   0   4        0.46        2.72      0.50 o 
  -1   0   4     1145.40     1171.61      6.34 o 
   0   0   4      435.65      384.14      7.20 o 
   1   0   4        1.64        2.20      0.26 o 
   2   0   4        7.04        3.75      0.33 o 
   3   0   4      687.45      712.90      5.81 o 
   4   0   4        7.55        9.85      0.78 o 
   5   0   4        1.98        2.01      0.57 o 
   6   0   4        4.03        2.78      1.18 o 
   7   0   4        9.18        6.19      1.39 o 
   8   0   4        5.26        5.88      1.55 o 
  -7   1   4       18.09       19.32      2.59 o 
  -6   1   4       12.86       14.28      1.38 o 
  -5   1   4        2.66        2.86      0.86 o 
  -4   1   4      412.75      413.38      5.40 o 
  -3   1   4      387.70      391.98      5.67 o 
  -2   1   4      852.03      947.26      6.64 o 
  -1   1   4       22.39       24.15      1.41 o 
   0   1   4       49.27       50.66      2.57 o 
   1   1   4      255.20      271.73      1.83 o 
   2   1   4      126.39      122.95      1.56 o 
   3   1   4      310.41      330.76      5.28 o 
   4   1   4      422.57      456.44      5.21 o 
   5   1   4       21.09       20.98      1.77 o 
   6   1   4      103.03       99.76      3.92 o 
   7   1   4       10.37       12.79      1.82 o 
   8   1   4       17.34       10.95      1.86 o 
   9   1   4       19.22       16.88      2.48 o 
  -6   2   4       11.95       10.01      1.97 o 
  -5   2   4        0.02        0.64      1.37 o 
  -4   2   4        2.62        1.28      1.15 o 
  -3   2   4      346.18      353.06      4.69 o 
  -2   2   4        1.12        0.95      0.40 o 
  -1   2   4       62.94       69.16      1.06 o 
   0   2   4       11.38       14.52      0.52 o 
   1   2   4      109.59      106.94      1.58 o 
   2   2   4      380.88      434.07      1.94 o 
   3   2   4      491.35      498.02      4.20 o 
   4   2   4     1650.81     1681.50     11.84 o 
   5   2   4      439.40      411.47      6.75 o 
   6   2   4        2.09        1.10      0.82 o 
   7   2   4       36.58       31.97      2.45 o 
   8   2   4       16.30       12.27      1.90 o 
   9   2   4        3.80        3.66      1.53 o 
  -5   3   4        5.79        6.89      1.77 o 
  -4   3   4       29.70       27.82      2.49 o 
  -3   3   4       40.32       36.97      2.58 o 
  -2   3   4        2.64        2.52      0.62 o 
  -1   3   4       51.24       46.97      1.47 o 
   0   3   4        9.78        6.88      0.54 o 
   1   3   4       43.17       44.57      0.94 o 
   2   3   4      261.72      243.67      1.84 o 
   3   3   4       63.01       53.49      1.15 o 
   4   3   4      628.55      641.79      5.10 o 
   5   3   4       73.51       67.80      2.69 o 
   6   3   4       28.66       28.30      2.10 o 
   7   3   4       38.83       33.27      2.48 o 
   8   3   4       11.78       15.92      2.06 o 
   9   3   4        4.97        4.31      1.41 o 
  -5   4   4       24.26       27.14      2.84 o 
  -4   4   4        0.08       -0.46      1.24 o 
  -3   4   4      120.90      107.74      4.52 o 
  -2   4   4      211.83      192.30      4.01 o 
  -1   4   4       44.56       42.53      1.58 o 
   0   4   4        0.23        0.43      0.38 o 
   1   4   4        1.85        1.86      0.39 o 
   2   4   4      582.45      569.73      3.44 o 
   3   4   4      123.36      132.18      2.62 o 
   4   4   4      113.65      140.24      3.95 o 
   5   4   4       60.06       56.47      1.79 o 
   6   4   4      206.99      195.83      4.94 o 
   7   4   4       11.23       12.71      1.61 o 
   8   4   4        0.19        0.51      1.16 o 
   9   4   4       40.39       36.47      3.07 o 
  -4   5   4        7.40        8.64      2.10 o 
  -3   5   4       22.96       24.24      2.56 o 
  -2   5   4       65.36       50.47      2.55 o 
  -1   5   4      285.71      259.54      3.47 o 
   0   5   4       85.83       86.49      1.94 o 
   1   5   4      433.21      424.27      3.41 o 
   2   5   4        0.19        0.70      0.39 o 
   3   5   4       27.98       27.89      1.42 o 
   4   5   4        2.08        3.00      1.16 o 
   5   5   4       35.88       37.35      2.45 o 
   6   5   4        9.15        9.05      1.71 o 
   7   5   4       11.35       10.10      1.66 o 
   8   5   4       50.54       52.43      2.36 o 
   9   5   4       41.27       49.17      2.53 o 
  -3   6   4        0.19       -1.27      1.61 o 
  -2   6   4        8.68        6.90      1.15 o 
  -1   6   4        8.84        8.71      0.85 o 
   0   6   4        6.97        4.84      0.85 o 
   1   6   4       18.53       16.22      1.02 o 
   2   6   4       15.56       14.59      0.95 o 
   3   6   4       32.54       36.68      1.69 o 
   4   6   4       16.98       17.41      2.05 o 
   5   6   4        0.30        1.47      1.45 o 
   6   6   4      102.44      103.67      4.40 o 
   8   6   4        7.89       11.24      2.16 o 
   9   6   4        1.54        4.84      1.90 o 
  -2   7   4        5.57        8.61      2.06 o 
  -1   7   4        8.50        6.63      1.29 o 
   0   7   4       24.69       23.11      1.52 o 
   1   7   4       24.08       24.88      1.62 o 
   2   7   4       67.82       69.04      2.53 o 
   3   7   4      382.35      385.06      6.75 o 
   4   7   4      142.85      143.45      5.24 o 
   5   7   4      115.05      120.01      5.01 o 
   6   7   4        6.17        5.07      1.67 o 
   7   7   4       17.03       11.21      1.84 o 
   8   7   4        2.86        2.97      1.80 o 
   0   8   4        2.00        6.64      2.05 o 
   1   8   4       18.89       26.33      1.90 o 
   2   8   4        5.25        3.13      1.01 o 
   3   8   4       22.06       20.81      2.47 o 
   4   8   4      295.54      292.91      5.32 o 
   5   8   4       20.32       23.32      2.94 o 
   6   8   4        7.39        8.40      2.39 o 
   7   8   4        2.06        1.42      1.78 o 
   8   8   4        4.40       23.76      3.01 o 
   2   9   4       40.18       40.14      3.48 o 
   3   9   4        6.58        5.88      2.06 o 
   4   9   4        3.33       -0.58      2.33 o 
   5   9   4        0.03        0.91      1.94 o 
   6   9   4        8.83       19.79      3.16 o 
  -3  -9   5       12.09       10.55      3.19 o 
  -2  -9   5        3.13        2.43      1.57 o 
  -5  -8   5       24.86       29.22      3.02 o 
  -4  -8   5       23.52       23.52      2.78 o 
  -3  -8   5        2.38        3.40      2.21 o 
  -2  -8   5       47.31       43.41      3.15 o 
  -1  -8   5        2.43        6.85      1.92 o 
   0  -8   5       52.15       48.56      3.41 o 
   1  -8   5       24.11       25.35      2.64 o 
  -6  -7   5       25.03       21.94      2.47 o 
  -5  -7   5        6.74        4.66      1.78 o 
  -4  -7   5       17.04       13.82      2.09 o 
  -3  -7   5        1.39        0.04      1.08 o 
  -2  -7   5       80.09       86.29      2.99 o 
  -1  -7   5      210.54      227.22      6.15 o 
   0  -7   5       58.19       55.71      3.17 o 
   1  -7   5        0.01       -1.56      1.56 o 
   2  -7   5       88.66      100.83      4.43 o 
   3  -7   5        1.21        4.65      1.87 o 
  -7  -6   5        3.69        3.56      1.08 o 
  -6  -6   5        2.49        4.33      1.75 o 
  -5  -6   5        6.20       10.27      1.92 o 
  -4  -6   5       10.00       13.43      2.11 o 
  -3  -6   5      285.18      272.06      4.72 o 
  -2  -6   5      261.43      257.10      4.50 o 
  -1  -6   5        1.22        1.81      1.22 o 
   0  -6   5        1.33        1.74      0.83 o 
   1  -6   5        0.49       -0.33      0.85 o 
   2  -6   5      181.95      200.68      9.04 o 
   3  -6   5       86.41       87.86      3.00 o 
  -7  -5   5        2.93        3.84      1.13 o 
  -6  -5   5        0.03        1.14      1.39 o 
  -5  -5   5       70.59       63.35      3.37 o 
  -4  -5   5      109.00      111.91      4.33 o 
  -3  -5   5       87.25       76.77      3.52 o 
  -2  -5   5       70.96       73.73      2.29 o 
  -1  -5   5       44.59       49.88      2.84 o 
   0  -5   5        0.02       -0.07      0.68 o 
   1  -5   5      204.22      200.46      3.67 o 
   2  -5   5        0.30        0.65      0.75 o 
   3  -5   5       55.63       55.22      2.25 o 
   4  -5   5        3.39        4.44      1.62 o 
   5  -5   5       24.06       25.79      2.96 o 
  -7  -4   5       36.50       32.22      2.09 o 
  -6  -4   5      111.44      109.15      3.31 o 
  -5  -4   5      211.59      215.89      5.87 o 
  -4  -4   5       21.20       19.30      1.85 o 
  -3  -4   5      247.30      246.88      5.90 o 
  -2  -4   5       95.28       98.68      2.40 o 
  -1  -4   5       67.52       66.11      1.99 o 
   0  -4   5       72.01       72.26      2.00 o 
   1  -4   5      149.66      147.23      2.89 o 
   2  -4   5      361.03      365.28      8.84 o 
   3  -4   5      177.38      177.20      3.54 o 
   4  -4   5        0.02       -0.08      1.22 o 
   5  -4   5       22.04       19.22      2.42 o 
   6  -4   5       66.12       72.97      4.59 o 
  -7  -3   5      148.61      157.38      6.25 o 
  -6  -3   5       34.33       39.26      2.52 o 
  -5  -3   5      151.04      138.69      4.73 o 
  -4  -3   5       91.42       80.27      3.38 o 
  -3  -3   5        0.30       -0.51      1.03 o 
  -2  -3   5      192.11      183.20      4.68 o 
  -1  -3   5      425.13      406.94      6.18 o 
   0  -3   5      628.99      664.22      4.41 o 
   1  -3   5      427.30      381.87      4.09 o 
   2  -3   5       31.15       30.40      1.34 o 
   3  -3   5       99.98      109.45      4.14 o 
   4  -3   5      124.22      114.87      4.58 o 
   5  -3   5        3.85        6.83      1.80 o 
   6  -3   5      218.95      244.81      7.60 o 
   7  -3   5       46.63       39.53      3.76 o 
  -7  -2   5       25.07       24.11      2.03 o 
  -6  -2   5      249.66      250.50      7.15 o 
  -5  -2   5      104.07      106.90      3.02 o 
  -4  -2   5        0.02       -0.29      0.97 o 
  -3  -2   5       60.80       53.68      2.59 o 
  -2  -2   5      143.79      119.06      3.52 o 
  -1  -2   5     2901.89     2778.36      8.87 o 
   0  -2   5      533.53      544.73      3.51 o 
   1  -2   5        0.11        0.32      0.59 o 
   2  -2   5     1312.42     1350.60     12.70 o 
   3  -2   5       85.73       98.88      3.71 o 
   4  -2   5      311.72      348.88      7.25 o 
   5  -2   5      168.53      171.91      5.60 o 
   6  -2   5        9.69        7.75      1.78 o 
   7  -2   5       62.62       55.01      3.81 o 
  -7  -1   5       18.27       17.02      1.73 o 
  -6  -1   5       26.27       28.20      3.47 o 
  -5  -1   5        3.50        6.21      1.48 o 
  -4  -1   5        0.14       -0.21      0.54 o 
  -3  -1   5     1018.13      941.40     10.44 o 
  -2  -1   5     1075.99      970.70      9.65 o 
  -1  -1   5       16.03        9.51      1.14 o 
   0  -1   5        3.05        3.60      0.91 o 
   1  -1   5       56.28       44.02      1.02 o 
   2  -1   5      204.84      176.04      4.39 o 
   3  -1   5      397.27      424.81      6.38 o 
   4  -1   5        2.20        1.60      0.94 o 
   5  -1   5      169.60      158.02      5.09 o 
   6  -1   5      258.32      262.35      7.12 o 
   7  -1   5        1.32        0.52      1.01 o 
   8  -1   5       16.25       20.45      2.46 o 
  -7   0   5       40.73       41.49      3.55 o 
  -6   0   5        0.26        0.79      0.98 o 
  -5   0   5        1.22        1.18      0.84 o 
  -4   0   5      152.21      157.06      3.45 o 
  -3   0   5       31.08       30.00      1.34 o 
  -2   0   5      119.27      122.18      2.86 o 
  -1   0   5      443.02      444.56      7.60 o 
   0   0   5       46.46       43.07      1.70 o 
   1   0   5      957.43      947.72      3.97 o 
   2   0   5      135.39      115.17      1.25 o 
   3   0   5      226.26      209.69      2.32 o 
   4   0   5      727.29      719.41      4.61 o 
   5   0   5      186.63      168.70      3.13 o 
   6   0   5       36.29       39.21      2.73 o 
   7   0   5        0.84        0.58      1.23 o 
   8   0   5       10.76       13.36      2.20 o 
  -6   1   5       30.33       28.78      2.93 o 
  -5   1   5      327.86      333.39      7.81 o 
  -4   1   5       18.25       14.43      1.21 o 
  -3   1   5      684.97      657.16      8.06 o 
  -2   1   5       60.31       59.63      1.83 o 
  -1   1   5        1.21        2.70      0.57 o 
   0   1   5      512.11      487.76     16.39 o 
   1   1   5       15.65       20.15      0.58 o 
   2   1   5      513.16      456.49      4.88 o 
   3   1   5      665.21      634.93      3.32 o 
   4   1   5      105.73      104.95      1.72 o 
   5   1   5        3.27        3.97      0.73 o 
   6   1   5       32.16       23.48      1.39 o 
   7   1   5       17.24       19.40      2.09 o 
   8   1   5      177.44      160.55      6.05 o 
   9   1   5        0.22       -0.57      1.57 o 
  -6   2   5       37.94       43.25      3.61 o 
  -5   2   5       31.62       33.64      2.99 o 
  -4   2   5      323.17      321.60      7.81 o 
  -3   2   5      240.48      229.12      6.03 o 
  -2   2   5       78.52       82.14      2.22 o 
  -1   2   5      423.01      428.59      4.78 o 
   0   2   5      813.92      788.11     23.36 o 
   1   2   5     1502.31     1475.77      8.25 o 
   2   2   5     1352.07     1359.65      8.94 o 
   3   2   5      314.43      327.50      4.64 o 
   4   2   5      762.49      753.85     11.19 o 
   5   2   5        1.98        1.04      0.59 o 
   6   2   5      606.64      587.76      6.36 o 
   7   2   5      116.97      113.11      4.53 o 
   8   2   5       55.99       52.74      3.45 o 
   9   2   5       71.63       67.60      4.21 o 
  -5   3   5       52.79       61.80      4.03 o 
  -4   3   5       18.86       18.45      2.20 o 
  -3   3   5      106.96      123.21      4.83 o 
  -2   3   5       56.04       58.26      3.15 o 
  -1   3   5      603.18      608.09      8.87 o 
   0   3   5     1417.18     1365.09      9.67 o 
   1   3   5        0.36        0.42      0.35 o 
   2   3   5      910.49      941.30      7.52 o 
   3   3   5        7.68       11.70      0.58 o 
   4   3   5      254.52      235.36      2.72 o 
   5   3   5      594.72      571.39      6.08 o 
   6   3   5      276.73      264.61      5.95 o 
   7   3   5      172.00      157.23      5.13 o 
   8   3   5       25.05       24.46      2.41 o 
   9   3   5        0.81        3.43      1.59 o 
  -4   4   5        8.59        7.17      1.77 o 
  -3   4   5       68.49       73.91      3.99 o 
  -2   4   5      132.71      144.73      5.07 o 
  -1   4   5       58.38       50.41      2.81 o 
   0   4   5      274.76      271.01      3.22 o 
   1   4   5      374.89      378.13      3.50 o 
   2   4   5       29.91       41.67      1.26 o 
   3   4   5       38.80       34.13      1.20 o 
   4   4   5      112.79      102.40      2.48 o 
   5   4   5      273.11      242.61      5.52 o 
   6   4   5      381.87      390.84      5.07 o 
   7   4   5        6.94        6.47      1.32 o 
   8   4   5       22.53       20.76      2.19 o 
   9   4   5      113.45      119.05      5.27 o 
  -3   5   5      117.65      116.00      5.25 o 
  -2   5   5        1.58        1.09      1.19 o 
  -1   5   5       78.42       71.65      2.60 o 
   0   5   5        1.75        1.83      0.81 o 
   1   5   5      187.33      180.66      2.32 o 
   2   5   5        5.72        6.35      0.72 o 
   3   5   5       33.98       32.80      1.28 o 
   4   5   5      778.75      740.73      7.01 o 
   5   5   5      207.56      208.36      5.48 o 
   6   5   5       12.46       13.55      1.76 o 
   7   5   5        6.28        6.15      1.40 o 
   8   5   5        0.18       -1.45      1.53 o 
   9   5   5       29.73       39.88      3.42 o 
  -2   6   5       82.86       67.38      3.78 o 
  -1   6   5        0.60       -1.16      1.29 o 
   0   6   5      308.43      288.50      5.03 o 
   1   6   5       76.06       69.50      1.91 o 
   2   6   5        1.23        0.49      0.63 o 
   3   6   5      382.78      371.78      6.13 o 
   4   6   5       13.90       13.89      1.40 o 
   5   6   5       30.96       28.50      1.71 o 
   6   6   5       47.59       56.49      3.36 o 
   7   6   5       11.83       10.48      1.87 o 
   8   6   5      124.03      132.38      5.64 o 
   9   6   5       10.92       15.93      2.47 o 
  -1   7   5        1.81        0.93      1.28 o 
   0   7   5        9.49       10.61      1.32 o 
   1   7   5      183.70      186.27      6.16 o 
   2   7   5      321.30      318.04      7.90 o 
   3   7   5      100.79       93.59      2.37 o 
   4   7   5      206.43      209.57      5.96 o 
   5   7   5        0.03       -0.57      1.08 o 
   6   7   5       37.95       32.55      2.95 o 
   7   7   5      125.73      128.39      5.46 o 
   8   7   5        0.00        3.43      2.03 o 
   0   8   5      144.02      151.25      6.09 o 
   1   8   5        8.25        9.55      1.91 o 
   2   8   5       51.18       53.32      2.47 o 
   3   8   5       26.50       32.58      3.00 o 
   4   8   5        0.13        2.55      1.14 o 
   5   8   5      135.08      129.28      3.77 o 
   6   8   5       78.91       73.55      4.82 o 
   7   8   5       50.52       51.94      4.04 o 
   3   9   5        7.68        1.47      1.97 o 
   5   9   5       17.24       18.52      1.79 o 
   6   9   5       12.30       18.04      5.69 o 
  -4  -8   6        4.04        1.74      1.78 o 
  -3  -8   6       58.02       65.55      4.33 o 
  -2  -8   6       33.15       33.08      3.31 o 
  -1  -8   6        9.49        7.61      2.21 o 
   0  -8   6        4.74        7.34      2.01 o 
  -6  -7   6        2.73        0.64      1.40 o 
  -5  -7   6       21.12       19.90      2.69 o 
  -4  -7   6       36.68       43.29      3.44 o 
  -3  -7   6       22.61       26.89      2.86 o 
  -2  -7   6        3.20        2.05      1.42 o 
  -1  -7   6       22.68       17.98      2.54 o 
   0  -7   6       12.15       10.58      1.91 o 
   1  -7   6        0.01        0.43      1.04 o 
   2  -7   6        2.39        1.11      1.53 o 
  -6  -6   6      103.62      110.37      5.04 o 
  -5  -6   6       71.32       70.86      3.92 o 
  -4  -6   6       56.57       47.94      3.27 o 
  -3  -6   6        0.95       -0.44      1.21 o 
  -2  -6   6       12.15       11.50      1.91 o 
  -1  -6   6       17.56       17.14      2.34 o 
   0  -6   6        7.66        5.94      1.36 o 
   1  -6   6       33.63       31.06      1.75 o 
   2  -6   6        2.79        2.12      2.63 o 
   3  -6   6       42.46       44.56      4.00 o 
   4  -6   6        0.67        1.52      1.83 o 
  -6  -5   6        5.74        9.51      2.01 o 
  -5  -5   6       10.24       11.28      2.00 o 
  -4  -5   6        4.48        6.03      1.56 o 
  -3  -5   6        3.29        3.40      1.50 o 
  -2  -5   6       25.71       24.62      2.37 o 
  -1  -5   6       20.60       23.62      2.24 o 
   0  -5   6       63.97       59.73      2.39 o 
   1  -5   6      101.46      105.51      2.77 o 
   2  -5   6       25.49       24.80      1.54 o 
   3  -5   6       44.16       43.30      2.10 o 
   4  -5   6        7.40        3.21      1.31 o 
   5  -5   6        2.66        0.93      1.82 o 
  -7  -4   6       13.64       11.80      3.51 o 
  -6  -4   6       12.22       15.48      2.07 o 
  -5  -4   6        0.11        1.15      1.43 o 
  -4  -4   6        0.02       -0.83      1.28 o 
  -3  -4   6       31.35       31.89      2.42 o 
  -2  -4   6      617.64      597.37      9.39 o 
  -1  -4   6     1015.73      994.46     11.93 o 
   0  -4   6      333.27      331.35      5.03 o 
   1  -4   6       11.79       12.10      1.52 o 
   2  -4   6        7.93        5.01      1.25 o 
   3  -4   6       13.03       14.19      2.01 o 
   4  -4   6       77.52       83.08      4.30 o 
   5  -4   6        7.11        4.42      2.01 o 
   6  -4   6       69.13       62.39      4.41 o 
  -7  -3   6        4.24        4.04      1.78 o 
  -6  -3   6       20.85       19.16      1.65 o 
  -5  -3   6       44.26       41.07      2.92 o 
  -4  -3   6        4.63        6.57      1.44 o 
  -3  -3   6      323.87      301.41      6.41 o 
  -2  -3   6      146.81      136.43      4.33 o 
  -1  -3   6      186.45      178.24      4.79 o 
   0  -3   6       28.50       28.50      1.58 o 
   1  -3   6        0.58        0.30      0.49 o 
   2  -3   6      348.76      376.28      4.43 o 
   3  -3   6       20.32       16.84      1.98 o 
   4  -3   6       11.63        9.69      1.84 o 
   5  -3   6       43.01       42.39      3.30 o 
   6  -3   6       43.64       43.83      3.61 o 
  -7  -2   6       10.34        7.61      1.53 o 
  -6  -2   6        0.19        3.11      1.65 o 
  -5  -2   6       18.61       21.43      1.62 o 
  -4  -2   6      166.25      166.69      5.12 o 
  -3  -2   6       44.58       42.90      2.50 o 
  -2  -2   6        2.50        1.12      0.98 o 
  -1  -2   6       15.08       16.27      1.61 o 
   0  -2   6        8.65       11.40      1.38 o 
   1  -2   6      120.59      111.67      2.60 o 
   2  -2   6        1.15        2.81      1.20 o 
   3  -2   6       30.24       28.57      2.24 o 
   4  -2   6      263.92      252.14      6.83 o 
   5  -2   6        0.62        1.40      1.26 o 
   6  -2   6        2.65        2.03      1.38 o 
   7  -2   6        2.21        1.93      1.74 o 
  -6  -1   6      136.82      142.64      4.14 o 
  -5  -1   6      162.75      170.18      5.72 o 
  -4  -1   6        5.06        6.58      1.12 o 
  -3  -1   6       10.74        8.50      0.92 o 
  -2  -1   6        3.71        2.58      0.92 o 
  -1  -1   6       31.46       22.99      1.71 o 
   0  -1   6        1.54       -0.14      0.80 o 
   1  -1   6       87.57       78.05      1.48 o 
   2  -1   6      128.67      138.24      3.21 o 
   3  -1   6      150.07      141.67      2.10 o 
   4  -1   6       41.11       44.36      2.71 o 
   5  -1   6        8.56        9.68      1.65 o 
   6  -1   6        3.43        1.06      1.33 o 
   7  -1   6        4.80        8.20      1.63 o 
  -6   0   6       11.23       15.36      1.67 o 
  -5   0   6       91.43       91.32      4.73 o 
  -4   0   6        4.79        4.77      0.92 o 
  -3   0   6        0.12        0.96      0.58 o 
  -2   0   6      167.02      164.32      3.07 o 
  -1   0   6        1.07        1.18      0.47 o 
   0   0   6      830.42      817.12     10.39 o 
   1   0   6     1821.46     1804.54     13.43 o 
   2   0   6       80.98       82.03      1.17 o 
   3   0   6        3.29        4.53      0.43 o 
   4   0   6        0.05        0.64      0.59 o 
   5   0   6       83.33       85.63      2.39 o 
   6   0   6      141.61      158.60      5.44 o 
   7   0   6        4.97        2.82      1.21 o 
   8   0   6       46.50       41.62      3.48 o 
  -6   1   6       10.84        9.61      2.20 o 
  -5   1   6        5.80        8.81      1.96 o 
  -4   1   6      115.88      106.97      4.64 o 
  -3   1   6       90.91       94.91      2.09 o 
  -2   1   6      624.77      648.70      8.57 o 
  -1   1   6     1063.06     1045.78      7.59 o 
   0   1   6      294.49      295.46      3.75 o 
   1   1   6        1.02        1.46      0.30 o 
   2   1   6       58.53       64.04      1.03 o 
   3   1   6       97.03       95.56      1.76 o 
   4   1   6      266.40      270.70      4.75 o 
   5   1   6       33.95       36.28      1.62 o 
   6   1   6      160.54      150.56      3.34 o 
   7   1   6       12.18       12.19      1.81 o 
   8   1   6        0.75        2.05      1.37 o 
  -5   2   6       10.03       12.96      2.22 o 
  -4   2   6       22.90       21.74      2.37 o 
  -3   2   6       63.83       67.43      3.55 o 
  -2   2   6      501.92      512.73      9.18 o 
  -1   2   6      181.86      187.02      3.45 o 
   0   2   6       23.30       25.85      1.37 o 
   1   2   6        4.43        4.62      0.54 o 
   2   2   6      188.99      167.98      2.01 o 
   3   2   6        3.52        5.35      0.40 o 
   4   2   6        0.57        0.50      0.56 o 
   5   2   6     1186.14     1185.01      8.59 o 
   6   2   6      238.34      227.46      5.74 o 
   7   2   6        0.22        0.57      0.95 o 
   8   2   6       10.49       12.05      1.91 o 
   9   2   6        2.43        1.70      1.27 o 
  -4   3   6      137.09      149.46      5.97 o 
  -3   3   6       40.68       45.03      3.20 o 
  -2   3   6        8.74        7.62      1.52 o 
  -1   3   6       62.91       70.95      3.33 o 
   0   3   6      270.09      256.83      5.54 o 
   1   3   6      157.67      160.52      2.41 o 
   2   3   6      217.34      218.88      3.56 o 
   3   3   6       80.64       67.58      1.56 o 
   4   3   6      343.95      354.37      3.46 o 
   5   3   6        4.74        4.24      0.88 o 
   6   3   6      212.48      199.83      3.83 o 
   7   3   6       18.28       15.74      1.33 o 
   8   3   6        8.43        8.06      1.12 o 
   9   3   6       58.64       62.92      4.10 o 
  -4   4   6       12.01       13.27      2.38 o 
  -3   4   6       15.99       12.51      2.09 o 
  -2   4   6       46.72       39.94      2.90 o 
  -1   4   6       94.93       84.11      3.76 o 
   0   4   6        6.33        6.20      0.91 o 
   1   4   6       35.65       36.11      1.27 o 
   2   4   6      113.20      106.11      2.68 o 
   3   4   6      183.48      197.91      3.66 o 
   4   4   6        5.35        8.12      1.03 o 
   5   4   6        7.12        9.48      1.32 o 
   6   4   6        5.14        2.90      0.72 o 
   7   4   6       30.70       29.17      2.56 o 
   8   4   6        5.82        7.07      1.11 o 
   9   4   6       22.25       17.33      1.77 o 
  -3   5   6        9.24        9.94      2.06 o 
  -2   5   6       83.66       80.74      4.26 o 
  -1   5   6       32.35       27.54      2.48 o 
   0   5   6      361.19      339.78      5.33 o 
   1   5   6      855.40      842.95      7.76 o 
   2   5   6      116.48      108.14      2.86 o 
   3   5   6       40.51       36.91      1.78 o 
   4   5   6       71.23       64.70      2.22 o 
   5   5   6       54.82       53.59      2.13 o 
   6   5   6      179.20      162.86      3.77 o 
   7   5   6        0.68        1.62      0.86 o 
   8   5   6       52.00       45.98      3.20 o 
   9   5   6       14.98       14.57      2.06 o 
  -2   6   6       11.71       14.97      3.35 o 
  -1   6   6       68.61       66.56      2.79 o 
   0   6   6      167.16      158.31      3.93 o 
   1   6   6        1.61        4.42      1.58 o 
   2   6   6       61.01       60.06      2.29 o 
   3   6   6       98.00       96.63      2.89 o 
   4   6   6       76.08       68.75      2.46 o 
   5   6   6      185.82      171.35      4.98 o 
   6   6   6       36.50       35.46      1.97 o 
   7   6   6       89.23       93.06      3.20 o 
   8   6   6        4.50        1.47      1.26 o 
  -1   7   6        8.19        9.47      2.73 o 
   0   7   6       35.48       44.97      3.52 o 
   1   7   6        8.99        9.21      1.91 o 
   2   7   6       12.03       12.56      2.21 o 
   3   7   6        9.95       11.19      1.28 o 
   4   7   6        0.60       -1.02      1.02 o 
   5   7   6      241.44      244.89      4.93 o 
   6   7   6       52.27       52.02      2.50 o 
   7   7   6        0.00        6.61      4.10 o 
   8   7   6        0.14       11.67      2.13 o 
   1   8   6       21.70       20.79      2.50 o 
   2   8   6       11.73       11.73      2.07 o 
   3   8   6        1.82        5.39      1.74 o 
   4   8   6       29.41       28.38      2.52 o 
   5   8   6       95.76      101.07      4.24 o 
   6   8   6       32.54       26.14      1.94 o 
   7   8   6        0.09        0.65      2.44 o 
  -3  -8   7        0.74       -0.23      2.01 o 
  -2  -8   7        4.90        2.76      2.03 o 
  -1  -8   7        0.00        2.67      2.18 o 
  -5  -7   7       12.88       16.22      2.61 o 
  -4  -7   7        6.03        5.84      1.91 o 
  -3  -7   7       25.86       24.50      2.84 o 
  -2  -7   7        8.24       10.00      2.45 o 
  -1  -7   7        0.51        2.89      1.80 o 
   0  -7   7       16.21        9.84      2.34 o 
   1  -7   7       18.31       20.00      2.64 o 
   2  -7   7       29.91       24.01      2.85 o 
  -5  -6   7        3.81        0.86      1.64 o 
  -4  -6   7        1.90        1.86      1.51 o 
  -3  -6   7        8.49       10.78      2.18 o 
  -2  -6   7        0.03        1.05      1.60 o 
  -1  -6   7        5.16        3.33      1.65 o 
   0  -6   7       71.48       72.71      4.20 o 
   1  -6   7       71.42       79.24      4.39 o 
   2  -6   7       52.05       52.20      3.78 o 
   3  -6   7       24.63       21.04      2.83 o 
  -6  -5   7       18.02       16.65      2.44 o 
  -5  -5   7        0.30        4.67      1.84 o 
  -4  -5   7        0.52        0.16      1.23 o 
  -3  -5   7       12.12       10.69      1.99 o 
  -2  -5   7       19.04       13.58      1.96 o 
  -1  -5   7       66.13       70.30      3.79 o 
   0  -5   7       68.37       68.34      3.72 o 
   1  -5   7        2.67        2.15      1.29 o 
   2  -5   7        4.27        6.79      1.77 o 
   3  -5   7        4.01        0.50      1.51 o 
   4  -5   7       11.31       15.53      2.60 o 
  -6  -4   7       11.42       12.16      2.24 o 
  -5  -4   7        8.65        8.25      1.78 o 
  -4  -4   7        9.23       10.97      1.84 o 
  -3  -4   7      138.42      130.88      4.88 o 
  -2  -4   7      209.73      194.40      5.72 o 
  -1  -4   7       40.00       41.66      2.83 o 
   0  -4   7        1.02        1.77      1.33 o 
   1  -4   7       39.99       45.25      2.15 o 
   2  -4   7        0.06       -0.49      1.20 o 
   3  -4   7       55.70       61.92      3.83 o 
   4  -4   7        8.22       10.30      2.06 o 
   5  -4   7        7.50        4.60      2.00 o 
  -6  -3   7        9.70        5.19      1.19 o 
  -5  -3   7       53.08       49.65      3.39 o 
  -4  -3   7      148.80      151.19      5.25 o 
  -3  -3   7      124.28      124.58      4.52 o 
  -2  -3   7       13.63       15.34      1.89 o 
  -1  -3   7       63.90       68.33      3.26 o 
   0  -3   7        9.99       12.04      1.83 o 
   1  -3   7      204.19      198.29      3.92 o 
   2  -3   7       46.95       47.14      3.07 o 
   3  -3   7        7.90        7.53      1.72 o 
   4  -3   7       58.16       56.76      3.73 o 
   5  -3   7       35.47       42.36      3.46 o 
   6  -3   7        8.94        4.44      1.99 o 
  -6  -2   7        0.71        0.84      1.46 o 
  -5  -2   7       71.31       67.52      3.90 o 
  -4  -2   7        0.28       -0.65      0.65 o 
  -3  -2   7       94.92       83.06      3.66 o 
  -2  -2   7       42.61       39.82      2.59 o 
  -1  -2   7       12.00       15.46      1.76 o 
   0  -2   7        0.49        0.83      1.10 o 
   1  -2   7        0.05        0.05      1.22 o 
   2  -2   7      187.09      191.77      4.34 o 
   3  -2   7      117.31      112.13      4.43 o 
   4  -2   7        3.53        3.85      1.41 o 
   5  -2   7        3.61        1.86      1.46 o 
   6  -2   7        0.00       -0.18      1.40 o 
   7  -2   7        1.25        2.81      1.80 o 
  -6  -1   7       44.55       48.70      2.68 o 
  -5  -1   7        6.60        7.48      1.68 o 
  -4  -1   7       30.24       26.67      1.53 o 
  -3  -1   7       89.79       86.98      4.82 o 
  -2  -1   7       54.62       51.04      1.90 o 
  -1  -1   7       10.47       10.43      0.97 o 
   0  -1   7        6.06        5.20      0.75 o 
   1  -1   7      330.72      302.72      3.39 o 
   2  -1   7      346.46      368.86      3.69 o 
   3  -1   7       16.96       15.82      1.08 o 
   4  -1   7      104.07       96.77      2.50 o 
   5  -1   7       66.52       57.16      3.46 o 
   6  -1   7        4.97        8.99      1.93 o 
   7  -1   7       65.97       71.48      4.39 o 
  -5   0   7       31.17       29.07      1.98 o 
  -4   0   7        8.70        7.60      1.10 o 
  -3   0   7        0.43        0.33      0.59 o 
  -2   0   7       30.62       32.06      1.54 o 
  -1   0   7      309.61      291.72      4.21 o 
   0   0   7      335.73      301.36      5.33 o 
   1   0   7      289.43      268.79      2.58 o 
   2   0   7        0.84        0.83      0.37 o 
   3   0   7       12.93       10.83      0.74 o 
   4   0   7       69.02       68.59      1.65 o 
   5   0   7       33.86       38.20      1.73 o 
   6   0   7       29.76       31.07      2.71 o 
   7   0   7       17.57       13.58      2.18 o 
   8   0   7       59.06       53.03      3.98 o 
  -5   1   7        1.68        3.04      1.49 o 
  -4   1   7        0.02       -0.36      1.38 o 
  -3   1   7       25.68       27.21      1.56 o 
  -2   1   7       80.18       88.37      3.49 o 
  -1   1   7      126.24      128.78      2.86 o 
   0   1   7       28.53       25.88      1.30 o 
   1   1   7      188.17      178.97      2.47 o 
   2   1   7      103.10      110.34      1.73 o 
   3   1   7      216.19      227.68      2.91 o 
   4   1   7      282.27      279.35      7.61 o 
   5   1   7       24.72       24.87      1.48 o 
   6   1   7      111.93      114.37      3.07 o 
   7   1   7       31.59       29.69      2.69 o 
   8   1   7        2.85        2.84      1.54 o 
  -5   2   7        0.40       -0.94      1.82 o 
  -4   2   7        8.90       10.66      1.98 o 
  -3   2   7       53.48       58.14      3.52 o 
  -2   2   7       21.44       21.81      2.46 o 
  -1   2   7      505.61      509.01      6.38 o 
   0   2   7       31.52       32.99      1.58 o 
   1   2   7        0.24       -0.08      0.45 o 
   2   2   7        0.01        1.01      0.37 o 
   3   2   7       17.82       20.59      0.83 o 
   4   2   7      153.06      148.47      2.44 o 
   5   2   7      108.32      105.39      2.80 o 
   6   2   7       55.00       50.37      2.12 o 
   7   2   7       13.94       11.01      1.65 o 
   8   2   7       34.77       34.05      3.06 o 
  -4   3   7       19.73       24.21      2.92 o 
  -3   3   7       18.47       17.35      2.30 o 
  -2   3   7       54.77       57.27      3.41 o 
  -1   3   7      203.17      202.04      5.75 o 
   0   3   7        5.08        5.31      0.72 o 
   1   3   7        0.15        0.34      0.52 o 
   2   3   7       30.66       30.02      1.22 o 
   3   3   7      363.30      354.25      4.87 o 
   4   3   7      225.25      225.33      5.66 o 
   5   3   7       25.77       23.39      2.09 o 
   6   3   7        6.15        4.77      0.88 o 
   7   3   7        1.24        1.29      0.74 o 
   8   3   7      156.12      148.94      3.95 o 
   9   3   7       24.86       24.81      2.72 o 
  -3   4   7       81.28       85.16      4.65 o 
  -2   4   7        4.89        4.84      1.58 o 
  -1   4   7       42.43       40.55      2.87 o 
   0   4   7        7.94        8.31      1.07 o 
   1   4   7       27.99       25.87      1.49 o 
   2   4   7      474.60      469.10      5.85 o 
   3   4   7        0.25        0.58      0.65 o 
   4   4   7       66.99       69.47      3.42 o 
   5   4   7       62.51       55.39      3.10 o 
   6   4   7       23.37       21.42      1.46 o 
   7   4   7       64.35       65.68      2.56 o 
   8   4   7      105.11       94.94      4.62 o 
   9   4   7        2.97        2.05      1.41 o 
  -2   5   7        1.73        2.52      1.37 o 
  -1   5   7        7.49        7.92      1.25 o 
   0   5   7       85.09       80.60      2.80 o 
   1   5   7      339.34      340.94      5.24 o 
   2   5   7        8.84        8.46      1.01 o 
   3   5   7       60.68       58.51      2.30 o 
   4   5   7      179.55      178.18      5.44 o 
   5   5   7        1.03       -0.46      1.12 o 
   6   5   7      115.45      113.55      4.77 o 
   7   5   7        6.77        6.17      1.81 o 
   8   5   7       47.11       45.12      2.38 o 
  -1   6   7      101.05      101.65      3.52 o 
   0   6   7        5.02        5.10      1.59 o 
   1   6   7       20.25       20.04      2.40 o 
   2   6   7       14.75       11.53      1.17 o 
   3   6   7       38.48       33.28      1.86 o 
   4   6   7       26.66       24.46      2.30 o 
   5   6   7        7.64        4.23      1.18 o 
   6   6   7       86.78       94.50      4.50 o 
   7   6   7       19.30       24.70      1.83 o 
   8   6   7       15.05       10.94      1.53 o 
   0   7   7       38.41       35.83      3.36 o 
   1   7   7        4.84        5.12      1.61 o 
   2   7   7        2.54        5.05      1.82 o 
   3   7   7       10.57        8.11      1.15 o 
   4   7   7        2.28        4.29      1.55 o 
   5   7   7       28.34       26.92      2.49 o 
   6   7   7       10.14       14.98      2.22 o 
   7   7   7        2.31        3.44      1.53 o 
   2   8   7       13.89       15.53      2.68 o 
   3   8   7        5.80        6.48      1.77 o 
   4   8   7       28.34       29.07      2.62 o 
   6   8   7       15.48       20.78      2.52 o 
  -3  -7   8       32.40       32.79      3.28 o 
  -2  -7   8        0.93        0.67      1.79 o 
  -1  -7   8       58.72       60.17      4.13 o 
   0  -7   8       28.66       33.67      3.59 o 
   1  -7   8        0.01       -0.95      2.01 o 
  -4  -6   8        7.60       11.46      2.38 o 
  -3  -6   8      136.75      127.63      5.65 o 
  -2  -6   8      135.60      130.83      5.60 o 
  -1  -6   8       43.04       46.01      3.60 o 
   0  -6   8        0.67        0.04      1.76 o 
   1  -6   8       16.98       17.02      1.78 o 
   2  -6   8        1.00        0.08      1.88 o 
   3  -6   8       18.75       26.11      3.24 o 
  -5  -5   8       13.95       15.87      2.30 o 
  -4  -5   8      151.24      145.61      5.69 o 
  -3  -5   8       30.46       35.57      3.00 o 
  -2  -5   8        7.92        6.62      1.69 o 
  -1  -5   8       10.26       12.66      1.99 o 
   0  -5   8        5.39        3.26      1.72 o 
   1  -5   8       60.25       65.33      2.81 o 
   2  -5   8       11.47       10.47      2.20 o 
   3  -5   8       21.76       22.97      2.76 o 
   4  -5   8       10.51       10.67      2.25 o 
  -5  -4   8       65.25       72.93      4.27 o 
  -4  -4   8        5.45        7.22      1.89 o 
  -3  -4   8       18.00       15.19      2.10 o 
  -2  -4   8       18.06       18.48      2.26 o 
  -1  -4   8        2.43        2.66      1.38 o 
   0  -4   8        3.08        1.90      1.40 o 
   1  -4   8       78.43       79.87      2.86 o 
   2  -4   8       73.56       73.31      3.67 o 
   3  -4   8      114.85      118.73      5.40 o 
   4  -4   8        2.83        4.45      2.07 o 
   5  -4   8        6.79        3.62      1.73 o 
  -5  -3   8        0.89        1.94      1.74 o 
  -4  -3   8        5.03        7.28      1.67 o 
  -3  -3   8        0.62        3.44      1.33 o 
  -2  -3   8       38.96       34.04      2.55 o 
  -1  -3   8      128.88      128.11      4.66 o 
   0  -3   8      164.23      163.30      5.13 o 
   1  -3   8      569.82      594.06      7.08 o 
   2  -3   8      189.80      193.04      4.14 o 
   3  -3   8        3.92        3.17      1.03 o 
   4  -3   8       18.47       15.03      2.24 o 
   5  -3   8        8.93        6.11      1.75 o 
   6  -3   8       29.93       38.35      3.76 o 
  -5  -2   8       21.41       15.75      2.29 o 
  -4  -2   8        3.01        3.64      0.88 o 
  -3  -2   8      174.33      167.46      5.19 o 
  -2  -2   8        4.31        5.06      1.42 o 
  -1  -2   8      416.33      381.22      7.21 o 
   0  -2   8      505.82      500.64      8.33 o 
   1  -2   8      104.77      102.28      2.82 o 
   2  -2   8       27.63       25.56      1.57 o 
   3  -2   8       34.75       33.99      1.71 o 
   4  -2   8       98.63      111.95      4.91 o 
   5  -2   8       95.85      108.12      5.07 o 
   6  -2   8        1.11        0.36      1.37 o 
  -4  -1   8        6.46        6.59      1.02 o 
  -3  -1   8      112.27      118.15      5.83 o 
  -2  -1   8      415.61      411.04      9.05 o 
  -1  -1   8      189.90      183.39      3.56 o 
   0  -1   8       45.33       43.50      1.73 o 
   1  -1   8       89.19       88.38      2.05 o 
   2  -1   8        8.76        9.57      0.78 o 
   3  -1   8      279.62      284.76      4.45 o 
   4  -1   8      146.24      151.51      5.42 o 
   5  -1   8       52.43       53.86      3.61 o 
   6  -1   8      125.54      109.05      5.55 o 
   7  -1   8        0.51        0.65      1.53 o 
  -5   0   8       25.74       24.52      2.89 o 
  -4   0   8      161.96      160.71      6.11 o 
  -3   0   8      138.34      141.18      4.73 o 
  -2   0   8        0.29       -0.14      0.70 o 
  -1   0   8       71.62       76.37      3.45 o 
   0   0   8       12.41       12.81      1.04 o 
   1   0   8       38.50       33.97      1.18 o 
   2   0   8        0.52        1.84      0.60 o 
   3   0   8       53.71       53.71      1.58 o 
   4   0   8      414.51      429.24      4.31 o 
   5   0   8       45.51       44.59      1.98 o 
   6   0   8       17.05       15.09      2.22 o 
   7   0   8        6.77       11.61      2.27 o 
  -4   1   8       87.15       90.55      4.79 o 
  -3   1   8       12.34       11.74      1.18 o 
  -2   1   8        0.04       -0.25      0.86 o 
  -1   1   8       17.95       18.95      1.32 o 
   0   1   8       80.05       77.62      2.30 o 
   1   1   8       41.44       41.70      1.34 o 
   2   1   8      209.08      214.52      2.99 o 
   3   1   8      831.43      842.42     10.83 o 
   4   1   8        1.38        1.15      0.46 o 
   5   1   8        0.48        0.69      0.75 o 
   6   1   8       20.88       19.17      1.48 o 
   7   1   8       22.12       29.65      2.85 o 
   8   1   8       80.26       91.68      5.02 o 
  -4   2   8       39.26       37.60      3.35 o 
  -3   2   8       56.40       53.72      3.58 o 
  -2   2   8      146.06      152.03      8.26 o 
  -1   2   8      154.00      162.31      3.71 o 
   0   2   8       58.15       61.62      2.27 o 
   1   2   8      826.68      798.91     14.00 o 
   2   2   8      310.52      318.57      3.81 o 
   3   2   8        4.74        4.92      0.66 o 
   4   2   8      158.18      152.65      2.63 o 
   5   2   8      100.54       96.73      2.80 o 
   6   2   8       43.31       49.64      2.18 o 
   7   2   8        8.61       16.22      2.12 o 
   8   2   8       45.56       39.05      3.35 o 
  -3   3   8       71.18       78.33      4.49 o 
  -2   3   8       10.05        9.19      1.85 o 
  -1   3   8      116.02      120.04      3.27 o 
   0   3   8     1378.93     1388.03      8.70 o 
   1   3   8      417.77      414.49     11.28 o 
   2   3   8       56.41       57.25      1.76 o 
   3   3   8        7.75        8.57      1.59 o 
   4   3   8       48.10       50.00      2.91 o 
   5   3   8      279.53      279.93      6.81 o 
   6   3   8       32.56       37.02      2.83 o 
   7   3   8      270.40      263.98      7.15 o 
   8   3   8      218.20      193.24      4.64 o 
  -2   4   8      133.88      147.87      5.90 o 
  -1   4   8       95.89      113.72      4.91 o 
   0   4   8       42.07       41.32      3.03 o 
   1   4   8       22.31       21.55      2.23 o 
   2   4   8       78.19       75.33      2.57 o 
   3   4   8      159.65      160.52      3.69 o 
   4   4   8      428.49      426.47      8.44 o 
   5   4   8      105.45       99.74      4.31 o 
   6   4   8      161.56      165.87      5.69 o 
   7   4   8       23.03       22.36      2.41 o 
   8   4   8        0.12       -0.55      1.46 o 
  -1   5   8       50.72       48.67      2.70 o 
   0   5   8       27.97       24.12      2.50 o 
   1   5   8        7.23        8.47      1.76 o 
   2   5   8        2.83        4.63      2.05 o 
   3   5   8        4.04        6.27      1.10 o 
   4   5   8      198.40      196.18      5.94 o 
   5   5   8      100.47      112.31      4.70 o 
   6   5   8       30.50       31.46      2.79 o 
   7   5   8       14.28       15.70      2.13 o 
   8   5   8        0.87        2.11      1.47 o 
   0   6   8       41.74       37.42      3.28 o 
   1   6   8       27.23       32.14      3.07 o 
   2   6   8       52.62       57.25      2.48 o 
   3   6   8      265.00      278.42      5.29 o 
   4   6   8       40.64       39.29      2.84 o 
   5   6   8        4.00        5.71      1.69 o 
   6   6   8        3.05        2.36      1.23 o 
   7   6   8        2.07        1.07      1.31 o 
   8   6   8       20.40       25.96      2.92 o 
   1   7   8       73.40       78.06      4.69 o 
   2   7   8      270.87      271.89      8.56 o 
   3   7   8       15.75       14.88      1.50 o 
   4   7   8       44.78       45.23      3.20 o 
   5   7   8       13.53       18.13      2.29 o 
   6   7   8       16.95       15.06      2.17 o 
   7   7   8       60.44       59.10      4.02 o 
  -3  -6   9       18.39       15.98      2.67 o 
  -2  -6   9        5.44        7.80      2.08 o 
  -1  -6   9        4.09        3.48      1.72 o 
   0  -6   9        2.76        2.91      1.93 o 
   1  -6   9        0.30        0.05      1.66 o 
  -4  -5   9        0.07        2.89      2.02 o 
  -3  -5   9        0.91        2.19      1.91 o 
  -2  -5   9       18.33       14.89      2.29 o 
  -1  -5   9        4.98        5.34      1.83 o 
   0  -5   9        9.69        9.06      2.10 o 
   1  -5   9        6.25        5.80      1.24 o 
   2  -5   9       16.03       18.63      3.75 o 
   3  -5   9        2.97        4.36      1.32 o 
  -4  -4   9        6.54        6.57      1.92 o 
  -3  -4   9        1.44        1.23      1.68 o 
  -2  -4   9        9.23        9.35      1.94 o 
  -1  -4   9       35.32       32.00      2.87 o 
   0  -4   9        4.63        3.78      1.47 o 
   1  -4   9        6.38        6.63      1.23 o 
   2  -4   9        4.38        3.69      1.10 o 
   3  -4   9        2.21        5.68      2.08 o 
   4  -4   9        9.25        6.31      2.11 o 
  -4  -3   9        7.24        3.46      2.16 o 
  -3  -3   9       53.89       50.04      3.38 o 
  -2  -3   9       34.01       34.99      2.80 o 
  -1  -3   9       33.66       36.11      2.89 o 
   0  -3   9        2.25        2.24      1.30 o 
   1  -3   9       31.22       31.53      1.91 o 
   2  -3   9       28.61       29.62      2.38 o 
   3  -3   9       22.73       25.37      2.71 o 
   4  -3   9        0.10        0.02      1.55 o 
   5  -3   9        0.52       -0.14      1.72 o 
  -4  -2   9       28.39       27.84      1.84 o 
  -3  -2   9       29.61       30.32      3.64 o 
  -2  -2   9       22.96       24.97      1.66 o 
  -1  -2   9        5.08        5.69      0.93 o 
   0  -2   9        1.31        2.15      0.73 o 
   1  -2   9       17.58       22.56      1.44 o 
   2  -2   9        1.29        0.44      0.64 o 
   3  -2   9        0.02        0.94      0.70 o 
   4  -2   9        0.81        0.46      1.29 o 
   5  -2   9        0.00       -1.73      1.73 o 
   6  -2   9        2.52        1.08      1.73 o 
  -4  -1   9        9.13        8.93      1.95 o 
  -3  -1   9       57.63       55.92      2.39 o 
  -2  -1   9        0.09       -0.51      0.72 o 
  -1  -1   9        2.30        2.25      0.74 o 
   0  -1   9        0.06        0.65      0.56 o 
   1  -1   9       25.31       26.28      1.45 o 
   2  -1   9        5.52        8.20      2.06 o 
   3  -1   9        7.07        8.71      1.03 o 
   4  -1   9        7.62        7.86      1.86 o 
   5  -1   9        1.47        0.43      1.26 o 
   6  -1   9        7.74        6.11      1.97 o 
   7  -1   9        3.13        4.89      1.79 o 
  -4   0   9        3.47       -0.31      1.63 o 
  -3   0   9        1.47        1.73      0.83 o 
  -2   0   9        0.39        0.18      0.74 o 
  -1   0   9        7.21        8.42      1.03 o 
   0   0   9       53.78       49.92      2.61 o 
   1   0   9       99.68       93.03      2.51 o 
   2   0   9        4.77        4.41      0.81 o 
   3   0   9       29.40       28.07      1.57 o 
   4   0   9       20.59       20.28      1.11 o 
   5   0   9        0.38       -0.23      0.77 o 
   6   0   9        0.16        3.09      1.48 o 
   7   0   9       35.16       27.77      3.06 o 
  -4   1   9        6.98        7.55      1.90 o 
  -3   1   9        1.85        1.17      2.44 o 
  -2   1   9       16.50       15.12      2.09 o 
  -1   1   9      133.75      143.68      5.04 o 
   0   1   9       41.70       43.79      1.57 o 
   1   1   9       16.63       15.24      1.16 o 
   2   1   9       24.25       25.76      1.19 o 
   3   1   9       71.81       74.34      1.95 o 
   4   1   9      192.81      200.85      3.21 o 
   5   1   9      142.74      152.61      3.68 o 
   6   1   9       24.14       20.45      1.73 o 
   7   1   9        0.79       -0.39      1.41 o 
  -3   2   9        5.84        4.98      1.89 o 
  -2   2   9        8.80        8.09      1.08 o 
  -1   2   9        1.73        1.36      0.68 o 
   0   2   9      192.48      198.26      3.47 o 
   1   2   9        5.10        4.75      0.88 o 
   2   2   9       26.36       27.19      1.55 o 
   3   2   9       12.13       14.03      1.34 o 
   4   2   9        0.01        0.98      0.67 o 
   5   2   9       20.69       17.41      1.08 o 
   6   2   9        8.52       13.06      5.46 o 
   7   2   9       36.98       34.34      2.06 o 
   8   2   9       15.92       23.64      2.86 o 
  -2   3   9        1.26        0.13      1.48 o 
  -1   3   9       10.36       10.94      1.21 o 
   0   3   9       10.05       10.42      1.20 o 
   1   3   9      129.64      124.58      6.23 o 
   2   3   9       13.40       14.22      1.00 o 
   3   3   9       45.57       41.30      1.58 o 
   4   3   9       31.83       28.87      2.36 o 
   5   3   9       13.82       12.63      1.92 o 
   6   3   9        5.09        2.20      1.26 o 
   7   3   9        1.21       -1.18      1.60 o 
   8   3   9        5.16       11.01      1.91 o 
  -2   4   9        1.75        2.39      1.70 o 
  -1   4   9       24.03       24.04      2.65 o 
   1   4   9        2.19        0.89      0.90 o 
   2   4   9       10.78       12.89      1.91 o 
   3   4   9        1.90        2.84      1.00 o 
   4   4   9        2.39        1.35      1.10 o 
   5   4   9        2.56        1.59      1.21 o 
   6   4   9        0.33       -0.47      1.35 o 
   7   4   9       20.15       25.82      2.76 o 
   8   4   9        4.44        5.72      1.65 o 
   0   5   9       21.94       23.56      2.60 o 
   1   5   9       80.35       80.38      4.54 o 
   2   5   9       14.84       13.58      1.97 o 
   3   5   9       13.39       12.07      1.34 o 
   4   5   9       11.25       12.70      1.37 o 
   5   5   9        0.06       -1.50      1.59 o 
   6   5   9        7.99       11.89      1.88 o 
   7   5   9        0.04        1.78      1.52 o 
   1   6   9       24.13       30.75      3.34 o 
   2   6   9        6.60        4.17      0.91 o 
   3   6   9       27.27       24.82      1.80 o 
   4   6   9       79.86       83.32      3.09 o 
   5   6   9       19.81       14.81      2.06 o 
   6   6   9       43.06       44.41      3.41 o 
   7   6   9       38.06       43.14      3.57 o 
   3   7   9       17.91       21.64      5.69 o 
   4   7   9        0.37        2.42      1.20 o 
   5   7   9       13.22        9.48      1.70 o 
  -2  -5  10        0.02        1.47      1.67 o 
  -1  -5  10       42.23       45.72      3.65 o 
   0  -5  10       48.75       53.68      3.90 o 
   1  -5  10       20.59       23.32      2.84 o 
   2  -5  10        1.47        1.99      2.27 o 
  -3  -4  10       17.18       23.33      2.80 o 
  -2  -4  10      135.29      133.03      5.48 o 
  -1  -4  10       45.39       48.57      3.53 o 
   0  -4  10        4.38        3.86      1.66 o 
   1  -4  10       18.27       20.45      2.45 o 
   2  -4  10       24.87       27.17      4.25 o 
   3  -4  10        8.40       10.09      2.14 o 
  -3  -3  10       84.92       86.41      3.23 o 
  -2  -3  10       18.22       20.79      1.67 o 
  -1  -3  10       13.09       13.16      2.06 o 
   0  -3  10        0.99        0.25      1.40 o 
   1  -3  10       23.31       28.34      2.63 o 
   2  -3  10       13.55       17.44      1.49 o 
   3  -3  10        7.90        5.90      1.89 o 
   4  -3  10       22.09       23.07      2.85 o 
  -3  -2  10        5.48        3.81      0.93 o 
  -2  -2  10        8.22       11.94      1.33 o 
  -1  -2  10        0.30        1.54      0.81 o 
   0  -2  10        2.48        1.89      0.73 o 
   1  -2  10       11.67       12.77      1.24 o 
   2  -2  10       81.80       86.63      2.92 o 
   3  -2  10      316.93      338.71      5.65 o 
   4  -2  10       36.72       38.65      3.40 o 
   5  -2  10        0.28        1.27      1.69 o 
  -3  -1  10       14.02       15.11      2.58 o 
  -2  -1  10        0.25       -0.20      1.12 o 
  -1  -1  10       67.48       61.40      2.44 o 
   0  -1  10        0.58        0.27      1.10 o 
   1  -1  10       93.96       91.53      3.87 o 
   2  -1  10      213.03      212.57      4.38 o 
   3  -1  10       35.76       35.65      2.29 o 
   4  -1  10        6.71        7.25      1.81 o 
   5  -1  10       16.68       15.74      2.50 o 
   6  -1  10       22.60       25.97      3.05 o 
  -3   0  10        0.37       -0.09      0.68 o 
  -2   0  10       14.98       14.19      1.41 o 
  -1   0  10        0.02        1.63      1.44 o 
   0   0  10      172.05      169.30      6.57 o 
   1   0  10      139.51      130.06      4.75 o 
   2   0  10       13.36       14.04      1.27 o 
   3   0  10       89.60       92.39      3.97 o 
   4   0  10       97.43       91.97      2.89 o 
   5   0  10       20.56       26.67      2.87 o 
   6   0  10       47.19       45.53      3.77 o 
  -3   1  10       42.39       44.71      2.59 o 
  -2   1  10      145.24      154.57      4.13 o 
  -1   1  10      351.33      364.87      8.43 o 
   0   1  10       35.87       36.80      1.94 o 
   1   1  10       19.13       18.97      1.37 o 
   2   1  10       10.76       10.73      1.62 o 
   3   1  10        6.22        6.77      1.35 o 
   4   1  10       49.82       50.57      1.76 o 
   5   1  10        0.69        1.42      1.64 o 
   6   1  10       65.58       71.44      2.80 o 
   7   1  10       40.36       44.82      3.73 o 
  -2   2  10       67.01       80.38      5.43 o 
  -1   2  10       24.24       27.76      3.39 o 
   0   2  10        0.17        0.29      0.99 o 
   1   2  10        8.38        7.57      1.00 o 
   2   2  10        8.80       10.12      1.11 o 
   3   2  10       82.49       88.11      2.29 o 
   4   2  10       72.37       71.83      2.54 o 
   5   2  10      130.02      135.55      5.50 o 
   6   2  10        0.58       -0.21      1.49 o 
   7   2  10        9.10        6.25      1.59 o 
  -1   3  10       44.00       42.39      4.60 o 
   0   3  10        3.93        2.41      1.00 o 
   1   3  10        6.11        6.70      0.96 o 
   2   3  10       36.94       37.17      2.17 o 
   3   3  10      408.68      422.25      5.13 o 
   4   3  10       80.10       88.29      4.16 o 
   5   3  10       35.13       33.28      2.74 o 
   6   3  10       18.71       20.04      2.41 o 
   7   3  10       14.49       14.99      2.29 o 
   0   4  10       20.92       18.64      2.14 o 
   1   4  10        2.78        1.01      0.99 o 
   2   4  10      359.18      376.09      9.19 o 
   3   4  10      230.95      246.72      6.71 o 
   4   4  10        3.36        4.30      1.13 o 
   5   4  10       21.92       22.69      2.42 o 
   6   4  10        2.20        4.44      1.77 o 
   7   4  10       14.82       13.98      2.10 o 
   1   5  10      149.56      168.75      6.78 o 
   2   5  10        2.69       -0.50      1.11 o 
   3   5  10       14.22       16.98      2.14 o 
   4   5  10       23.98       23.44      1.78 o 
   5   5  10        9.32        8.95      1.97 o 
   6   5  10      129.28      125.80      5.55 o 
   3   6  10        1.25        3.88      1.44 o 
   4   6  10       40.93       45.21      2.91 o 
   5   6  10       25.43       30.96      2.97 o 
  -1  -4  11        0.29        0.67      1.63 o 
   0  -4  11        7.80        7.33      2.19 o 
   1  -4  11        0.67        3.73      2.01 o 
   2  -4  11        0.86       -1.64      1.88 o 
  -2  -3  11        0.59        1.62      0.77 o 
  -1  -3  11       17.53       15.33      1.55 o 
   0  -3  11        2.36        0.19      2.27 o 
   1  -3  11       23.91       23.54      2.12 o 
   2  -3  11        0.07        3.42      2.00 o 
   3  -3  11        0.38        0.26      1.74 o 
  -2  -2  11        0.32       -0.71      1.61 o 
  -1  -2  11       46.89       46.22      2.30 o 
   0  -2  11       86.06       91.05      3.54 o 
   1  -2  11       15.29       14.29      1.85 o 
   2  -2  11       10.26        8.31      1.11 o 
   3  -2  11       82.49       82.62      3.00 o 
   4  -2  11        1.44        4.98      2.00 o 
  -2  -1  11      124.68      128.01      5.83 o 
  -1  -1  11      103.39      103.98      3.31 o 
   0  -1  11        0.24       -0.06      0.76 o 
   1  -1  11        6.33        5.23      1.08 o 
   2  -1  11        3.00        5.12      1.17 o 
   3  -1  11       34.41       36.31      2.03 o 
   4  -1  11       67.24       72.56      4.49 o 
   5  -1  11        0.00       -1.31      1.79 o 
  -1   0  11        5.97        3.65      0.90 o 
   0   0  11        6.61        5.63      1.29 o 
   1   0  11        1.88        0.03      0.95 o 
   2   0  11       20.51       19.11      1.93 o 
   3   0  11        1.75        1.73      1.73 o 
   4   0  11       51.13       55.12      2.44 o 
  -1   1  11        9.81       13.29      1.88 o 
   0   1  11        0.03        3.78      1.29 o 
   1   1  11        6.71       12.18      1.71 o 
   2   1  11       57.71       60.57      3.48 o 
   3   1  11       78.53       83.20      3.95 o 
   4   1  11        6.00        1.99      0.61 o 
   5   1  11        7.00        6.30      1.51 o 
   6   1  11        2.67        4.36      2.01 o 
  -1   2  11       44.85       59.73      2.72 o 
   0   2  11       28.38       23.67      7.00 o 
   1   2  11       43.83       44.31      2.24 o 
   2   2  11       10.45       12.57      1.73 o 
   3   2  11        0.18        2.66      1.14 o 
   4   2  11        9.15       11.15      1.19 o 
   5   2  11       10.64        5.63      2.93 o 
   6   2  11       51.57       66.39      3.95 o 
   0   3  11      148.68      144.65      5.64 o 
   1   3  11       28.84       28.78      3.81 o 
   2   3  11      131.45      125.01      6.19 o 
   3   3  11       49.41       53.90      3.38 o 
   4   3  11        1.94        2.21      1.29 o 
   5   3  11       89.47      110.48      5.01 o 
   6   3  11       20.39       24.32      2.67 o 
   1   4  11       12.39       23.21      2.56 o 
   2   4  11        4.77       -1.19      1.19 o 
   3   4  11        0.58        5.74      1.64 o 
   4   4  11      118.62      128.21      3.80 o 
   5   4  11        1.49        2.02      1.47 o 
   3   5  11        6.40        6.59      2.98 o 
   4   5  11       38.74       43.31      2.39 o 
   0  -2  12        7.47        0.60      0.63 o 
   0  -1  12        1.54        2.79      1.24 o 
   1  -1  12        3.00        3.57      1.16 o 
   2  -1  12        0.01        4.47      0.98 o 
   3  -1  12       10.17        9.15      3.04 o 
   1   0  12       12.47       10.84      1.62 o 
   2   0  12        2.25       -0.80      0.80 o 
   3   0  12       15.52       20.65      2.08 o 
   4   0  12        7.74       12.00      3.69 o 
   1   1  12        0.03       -0.45      0.45 o 
   2   1  12       42.92       41.45      3.03 o 
   3   1  12       25.38       22.12      2.16 o 
   4   1  12       20.52       19.55      2.02 o 
   1   2  12       63.26       61.81      4.01 o 
   2   2  12       33.40       41.54      3.15 o 
   3   2  12       14.24       20.64      2.18 o 
   4   2  12        7.42        7.26      1.36 o 
   3   3  12       18.91       13.65      1.79 o 
                                                 
